# Supplementary material for: Spectral-conversion film potential for greenhouses: Utility of green-to-red photons conversion and far-red filtration for plant growth
Source: PLoS One. 2023 Feb 23;18(2):e0281996. doi: 10.1371/journal.pone.0281996 (PMC9949677; doi:10.1371/journal.pone.0281996)
Supplement: S1 File — The spectra of nine emulated lighting treatments consisting of blue (B, 400–500 nm), green (G, 500–600 nm), red (R, 600–700 nm), and far-red (FR, 700–800 nm) light delivered by light-emitting diodes. (XLSX) [file pone.0281996.s001.xlsx]

## Sheet: Figure 1
Raw data for Fig 1. The spectra of nine emulated lighting treatments consisting of blue (B, 400-500 nm), green (G, 500-600 nm), red (R, 600-700 nm), and far-red (FR, 700-800 nm) light delivered by light-emitting diodes.
	Photon flux density (µmol∙m-2∙s-1∙nm-1)
Wavelength (nm)	B60G60R60+FR60	B60G30R90+FR60	B60G15R105+FR60	B60G6R114+FR60	B60R120+FR60	B60G60R60	B60G30R90	B60G15R105	B60R120
400	0.0114519	0.00984902	0.00958456	0.00927486	0.00756372	0.00902263	0.0111163	0.00881169	0.00827107
401	0.0119683	0.0101273	0.0103728	0.00980728	0.00839966	0.00941889	0.0118842	0.00991643	0.00896363
402	0.0124298	0.0105364	0.0109551	0.0103979	0.00897409	0.0102148	0.0128464	0.0105064	0.009329
403	0.0128423	0.0110466	0.0109774	0.0106911	0.00938086	0.0106748	0.013422	0.0105928	0.00924786
404	0.0137578	0.0119378	0.0118982	0.0118449	0.0100718	0.0118904	0.0144198	0.0114853	0.0102745
405	0.0147639	0.0126591	0.0128131	0.0129463	0.0110509	0.0129538	0.0156371	0.0123574	0.0111964
406	0.0158147	0.0130444	0.0133318	0.0137229	0.0116812	0.0133941	0.0165359	0.0129852	0.0114203
407	0.0165252	0.0136422	0.014466	0.0146748	0.0124218	0.0142542	0.0181212	0.013492	0.0119736
408	0.0181423	0.0150276	0.0160174	0.0159526	0.0136063	0.0154106	0.0198721	0.0151441	0.0126813
409	0.0194678	0.0159968	0.0170283	0.0166781	0.0141741	0.0163153	0.0214709	0.0166529	0.0132713
410	0.0216009	0.0177377	0.0191694	0.0192388	0.0160623	0.018159	0.0242804	0.0187348	0.0151164
411	0.0238231	0.0191536	0.0209966	0.0216568	0.017972	0.0193351	0.0272228	0.0207843	0.0165908
412	0.0260129	0.0210934	0.0233043	0.0238449	0.0196336	0.0211507	0.0309359	0.0234144	0.0183683
413	0.0289436	0.0233136	0.0263551	0.0264258	0.0212101	0.0231053	0.0351732	0.0266583	0.0204753
414	0.033576	0.0269639	0.0311292	0.0311481	0.0246846	0.0266014	0.041482	0.0317608	0.0236878
415	0.0389194	0.0314773	0.0364009	0.0367484	0.0289708	0.0306154	0.0487197	0.0373873	0.0276903
416	0.0441268	0.0350523	0.0411771	0.0423029	0.0328453	0.034216	0.0562046	0.0423066	0.0314552
417	0.0508712	0.0400893	0.0477928	0.0494543	0.0378546	0.0391636	0.0660057	0.0490731	0.0364613
418	0.0589088	0.0465286	0.0562394	0.0580387	0.0438816	0.0449662	0.078096	0.0571139	0.0424597
419	0.0681602	0.0532944	0.0657039	0.0681112	0.0507706	0.0513511	0.0922919	0.0669619	0.0491953
420	0.0801251	0.0621878	0.077207	0.0802877	0.0593681	0.0592956	0.109528	0.079189	0.057329
421	0.093657	0.0718964	0.0908392	0.0945728	0.0684107	0.068504	0.129276	0.093022	0.0665803
422	0.11057	0.0847771	0.107722	0.112484	0.0805788	0.0802756	0.153694	0.110272	0.0784181
423	0.13123	0.100323	0.127939	0.134146	0.0951394	0.0945284	0.18313	0.130783	0.0931742
424	0.154823	0.118228	0.151906	0.158983	0.113063	0.11156	0.217506	0.155121	0.110439
425	0.183256	0.139441	0.180404	0.188706	0.133974	0.131969	0.258482	0.183953	0.131126
426	0.214731	0.163928	0.212832	0.222913	0.15753	0.15509	0.305247	0.216294	0.154482
427	0.254016	0.19443	0.252784	0.264467	0.187051	0.184349	0.361124	0.255674	0.184226
428	0.301601	0.231943	0.300721	0.314162	0.222948	0.219366	0.428261	0.303229	0.220098
429	0.355821	0.274393	0.355449	0.371093	0.264088	0.259012	0.505016	0.357846	0.26098
430	0.418086	0.322956	0.417816	0.43779	0.311827	0.305304	0.593763	0.419317	0.308198
431	0.488628	0.378257	0.489206	0.514447	0.365713	0.357326	0.694027	0.489153	0.362144
432	0.569926	0.442332	0.570656	0.60093	0.427731	0.416998	0.807539	0.568716	0.423902
433	0.661979	0.515266	0.663816	0.697754	0.498972	0.485471	0.936343	0.65935	0.495497
434	0.763792	0.597994	0.767152	0.80515	0.578307	0.563421	1.07594	0.75924	0.57657
435	0.879754	0.691911	0.884267	0.925307	0.6701	0.651924	1.22822	0.872163	0.669559
436	1.00756	0.79851	1.01348	1.05772	0.773301	0.752126	1.39276	0.997943	0.77464
437	1.14505	0.917323	1.15323	1.19879	0.887522	0.862992	1.56146	1.13253	0.890438
438	1.29082	1.04872	1.30144	1.34564	1.01539	0.985942	1.72898	1.27537	1.02013
439	1.44373	1.19238	1.45691	1.49684	1.15412	1.12279	1.8905	1.42367	1.16141
440	1.60126	1.35112	1.61634	1.65099	1.30771	1.27212	2.04089	1.57846	1.31742
441	1.76083	1.52398	1.77887	1.80484	1.4746	1.4341	2.17897	1.73327	1.48718
442	1.91369	1.70561	1.93521	1.95076	1.65134	1.60422	2.29234	1.88247	1.66583
443	2.0566	1.89182	2.07956	2.0862	1.83149	1.78047	2.37641	2.02008	1.84541
444	2.1811	2.07776	2.20956	2.20657	2.01113	1.95472	2.42931	2.1425	2.023
445	2.28307	2.25333	2.31532	2.3053	2.18051	2.11971	2.44956	2.24199	2.1878
446	2.36199	2.41519	2.39601	2.38049	2.33707	2.2683	2.43867	2.32046	2.33541
447	2.41641	2.55381	2.454	2.43197	2.47096	2.39776	2.41296	2.37897	2.45862
448	2.43388	2.65333	2.47513	2.44644	2.56512	2.48861	2.35223	2.40387	2.53966
449	2.41181	2.70624	2.45762	2.42294	2.61249	2.53429	2.2679	2.39264	2.57241
450	2.35042	2.70452	2.39854	2.36093	2.60692	2.52937	2.15657	2.3444	2.55352
451	2.25634	2.65166	2.30327	2.26608	2.55442	2.47678	2.02838	2.26482	2.48793
452	2.13674	2.55484	2.18257	2.14507	2.46229	2.38459	1.89002	2.1564	2.38193
453	1.99073	2.41159	2.03436	1.99706	2.32733	2.25129	1.74062	2.02013	2.23471
454	1.82947	2.23991	1.86791	1.83276	2.16269	2.09087	1.58571	1.86766	2.06307
455	1.66099	2.04899	1.69463	1.66143	1.97717	1.91106	1.43197	1.70459	1.87422
456	1.49776	1.85499	1.52659	1.49537	1.78951	1.73059	1.2877	1.54377	1.68927
457	1.34454	1.66877	1.36946	1.34125	1.60948	1.55664	1.15445	1.38964	1.51401
458	1.20364	1.49384	1.22411	1.19996	1.44153	1.39503	1.03267	1.24693	1.3523
459	1.07784	1.33537	1.09455	1.0724	1.28902	1.24838	0.924601	1.11618	1.20764
460	0.970589	1.19862	0.98203	0.962009	1.1562	1.12142	0.829696	1.0019	1.08288
461	0.873856	1.07813	0.883724	0.86406	1.03949	1.01032	0.746002	0.900658	0.97444
462	0.789244	0.973129	0.797143	0.778799	0.938127	0.912732	0.670868	0.810771	0.879763
463	0.714792	0.881067	0.721016	0.703438	0.848842	0.827682	0.604741	0.732207	0.797326
464	0.648988	0.800556	0.653057	0.636778	0.769853	0.752467	0.545693	0.662054	0.722943
465	0.5897	0.727396	0.591143	0.57694	0.699084	0.685527	0.492569	0.59957	0.655892
466	0.536072	0.661406	0.535187	0.5233	0.635068	0.624608	0.445484	0.543673	0.595227
467	0.485976	0.599431	0.483006	0.471992	0.57379	0.567009	0.401951	0.491312	0.537929
468	0.439197	0.540421	0.43383	0.424202	0.51679	0.51259	0.360491	0.442417	0.483619
469	0.395634	0.484982	0.38874	0.379424	0.462986	0.462331	0.32342	0.396897	0.432654
470	0.355622	0.433993	0.346788	0.337806	0.41328	0.41607	0.288944	0.355064	0.384976
471	0.320107	0.387982	0.308571	0.300943	0.367896	0.373486	0.258972	0.317549	0.34206
472	0.288737	0.345788	0.274517	0.267704	0.326817	0.335191	0.232212	0.28295	0.303901
473	0.260698	0.308427	0.244346	0.237784	0.290219	0.301436	0.208261	0.252092	0.269567
474	0.236686	0.27501	0.217444	0.211114	0.257297	0.271571	0.186842	0.224534	0.238884
475	0.216482	0.246636	0.194892	0.18852	0.229414	0.246481	0.168883	0.201073	0.213048
476	0.198466	0.220713	0.174423	0.168367	0.203811	0.224087	0.152443	0.179158	0.189297
477	0.18411	0.19955	0.156951	0.15153	0.182704	0.206221	0.139441	0.161583	0.169942
478	0.171943	0.180659	0.141662	0.136359	0.163927	0.19016	0.127308	0.145344	0.152419
479	0.162138	0.16475	0.128873	0.123258	0.147306	0.177321	0.117345	0.131236	0.136964
480	0.153233	0.15005	0.116138	0.110596	0.131778	0.166069	0.107863	0.118115	0.122773
481	0.147707	0.139123	0.106727	0.100934	0.119988	0.158141	0.101196	0.108951	0.112104
482	0.143559	0.12908	0.0982054	0.0922088	0.109466	0.15179	0.095166	0.100235	0.102049
483	0.139826	0.118996	0.089118	0.0832389	0.0984241	0.145088	0.0889233	0.0911836	0.0919024
484	0.137451	0.110738	0.0817123	0.075282	0.0888139	0.14087	0.0844526	0.0833858	0.0827244
485	0.136643	0.103521	0.0749577	0.0682939	0.0804177	0.138237	0.0809259	0.0764247	0.0746436
486	0.137802	0.097795	0.0692377	0.0623182	0.0729383	0.137121	0.07827	0.0707133	0.0675473
487	0.140171	0.0930802	0.0643454	0.0567539	0.0659533	0.136974	0.076378	0.0658283	0.0608604
488	0.143353	0.0885171	0.0594691	0.0512109	0.0590201	0.138052	0.0747427	0.0609654	0.0544867
489	0.148602	0.0853356	0.0555254	0.0466581	0.0530836	0.140704	0.0743281	0.0569048	0.0491818
490	0.155086	0.0829551	0.0521422	0.0422411	0.0475924	0.144958	0.0745612	0.0533878	0.0439864
491	0.163722	0.0817577	0.0494763	0.0386127	0.0430441	0.151572	0.0760204	0.0509006	0.039606
492	0.174951	0.0821454	0.0479182	0.036376	0.0396686	0.160478	0.0793202	0.0497006	0.0363382
493	0.186949	0.0828588	0.0464189	0.0337434	0.0360651	0.169967	0.0828011	0.0482897	0.0329132
494	0.201253	0.0842166	0.0454466	0.0311538	0.032492	0.181514	0.0868136	0.0469648	0.0296063
495	0.217994	0.0866233	0.0450889	0.0290936	0.0295793	0.195156	0.0919379	0.046531	0.0268571
496	0.236956	0.0907284	0.0451293	0.0274736	0.0273003	0.210876	0.0987506	0.046792	0.0248016
497	0.259507	0.0968188	0.0470483	0.027382	0.02606	0.229234	0.107332	0.0486122	0.0239276
498	0.283068	0.102256	0.0478713	0.0259032	0.0235817	0.249272	0.115639	0.0492096	0.0213799
499	0.310238	0.10947	0.0498406	0.0253227	0.0223949	0.27248	0.126227	0.051182	0.0201362
500	0.33909	0.117298	0.0513638	0.0242664	0.0202967	0.297949	0.13717	0.0532207	0.0182086
501	0.371083	0.126169	0.0539101	0.0234789	0.018556	0.326011	0.149572	0.0558749	0.0165729
502	0.407371	0.13713	0.0573937	0.0235336	0.0176676	0.357314	0.163776	0.0595107	0.0154646
503	0.446067	0.149209	0.0611786	0.0236034	0.0165296	0.39102	0.179462	0.0634927	0.0144314
504	0.488011	0.1622	0.0654649	0.0234148	0.015416	0.427991	0.196431	0.0683388	0.0134307
505	0.532764	0.176052	0.0704398	0.0235297	0.01445	0.468549	0.214738	0.0733282	0.0122888
506	0.580987	0.191851	0.0760657	0.0238806	0.0136312	0.511953	0.234686	0.0792476	0.0111951
507	0.630866	0.209524	0.0827697	0.0246933	0.013006	0.557233	0.255667	0.0858072	0.0104897
508	0.684491	0.228152	0.0896299	0.0252626	0.0118842	0.605722	0.277978	0.0928127	0.00938726
509	0.741047	0.249512	0.0983093	0.0273236	0.0121262	0.658041	0.30269	0.101804	0.00987807
510	0.79941	0.27184	0.107681	0.0293273	0.0122149	0.711151	0.328659	0.111449	0.0100559
511	0.856456	0.293674	0.116309	0.0300303	0.0110335	0.765137	0.353519	0.120808	0.00876812
512	0.918023	0.31878	0.12691	0.0320086	0.0111699	0.822476	0.380969	0.131819	0.00854272
513	0.978428	0.344542	0.138573	0.03448	0.0112981	0.8794	0.409423	0.143608	0.00835206
514	1.03832	0.370658	0.150453	0.036805	0.0111583	0.936868	0.437446	0.15609	0.00806219
515	1.09629	0.397571	0.162864	0.0393249	0.0109766	0.993312	0.466001	0.169446	0.00759902
516	1.15429	0.426123	0.176998	0.0426651	0.0114024	1.05013	0.495082	0.183857	0.00798117
517	1.20921	0.454802	0.191971	0.0463572	0.0120949	1.10429	0.523948	0.198926	0.00846193
518	1.25974	0.482761	0.20657	0.0499351	0.0121916	1.1539	0.550749	0.214221	0.00832253
519	1.30619	0.51053	0.221581	0.0533363	0.0117687	1.20102	0.57737	0.229503	0.00782877
520	1.34798	0.538857	0.237749	0.0578498	0.012336	1.24488	0.602962	0.245823	0.00824606
521	1.38558	0.565653	0.253887	0.0623656	0.0123158	1.28421	0.626346	0.262199	0.00822476
522	1.42031	0.591783	0.270679	0.0670966	0.0127264	1.3191	0.649044	0.279206	0.00822098
523	1.44457	0.614931	0.285962	0.0710357	0.0126234	1.34532	0.666803	0.294392	0.00775457
524	1.46364	0.636628	0.301128	0.0759001	0.0131607	1.36784	0.683019	0.309853	0.00808317
525	1.4775	0.656061	0.316173	0.0811132	0.0139027	1.38396	0.696267	0.324896	0.00860269
526	1.48447	0.672916	0.330018	0.0861946	0.0144439	1.39379	0.706499	0.338212	0.00897348
527	1.4848	0.685838	0.341899	0.0907496	0.0140564	1.39684	0.712393	0.349838	0.00843407
528	1.47936	0.696309	0.352241	0.0955132	0.0140054	1.39321	0.715496	0.359857	0.00829099
529	1.46607	0.703303	0.360583	0.0999738	0.0139003	1.38329	0.713712	0.368263	0.00829809
530	1.44541	0.704586	0.366551	0.103413	0.0137029	1.36671	0.708674	0.374056	0.00771739
531	1.41868	0.702734	0.370867	0.106893	0.0136062	1.34546	0.699912	0.378314	0.00778542
532	1.38658	0.6985	0.373858	0.110224	0.01387	1.31813	0.687619	0.380383	0.00800543
533	1.35099	0.690146	0.373862	0.112629	0.0137994	1.28678	0.672799	0.379706	0.00800213
534	1.31131	0.679134	0.371864	0.115243	0.014315	1.25188	0.656213	0.377779	0.00865993
535	1.26814	0.663971	0.366904	0.115929	0.0139252	1.2119	0.635843	0.372276	0.00848377
536	1.22318	0.646173	0.360007	0.115967	0.0132497	1.17036	0.61433	0.364919	0.00773741
537	1.17604	0.626051	0.35161	0.115388	0.0128376	1.12672	0.591443	0.356022	0.00737093
538	1.12812	0.605042	0.342057	0.114251	0.0127429	1.08115	0.567459	0.345808	0.00760432
539	1.07851	0.581757	0.330448	0.112398	0.0124373	1.03419	0.542517	0.334029	0.00714473
540	1.02994	0.55798	0.318814	0.110104	0.0119543	0.98894	0.5179	0.32183	0.00688451
541	0.981847	0.534271	0.306419	0.107474	0.0116461	0.944037	0.493359	0.309692	0.00685924
542	0.935264	0.51092	0.293638	0.104313	0.0112314	0.899871	0.469972	0.296754	0.00647908
543	0.88988	0.487959	0.280744	0.1013	0.0113639	0.857431	0.446876	0.284087	0.00660711
544	0.844978	0.464578	0.267021	0.0970527	0.0109268	0.81503	0.423979	0.270443	0.00647149
545	0.802626	0.44267	0.25435	0.0934212	0.0105538	0.77472	0.402493	0.257602	0.0063768
546	0.762052	0.421268	0.242199	0.0897726	0.0101902	0.735882	0.381513	0.245938	0.00643211
547	0.722386	0.400411	0.230388	0.086377	0.0104358	0.698156	0.361954	0.234491	0.00695084
548	0.684449	0.380729	0.219131	0.0828297	0.0102567	0.661811	0.343121	0.223027	0.00707267
549	0.648141	0.361219	0.207976	0.0791942	0.010193	0.626838	0.325123	0.212053	0.007034
550	0.61343	0.343078	0.197757	0.0756347	0.00986099	0.593699	0.308074	0.201566	0.00677816
551	0.579489	0.325429	0.1873	0.0717192	0.00910797	0.561332	0.29118	0.1912	0.00586851
552	0.547216	0.30864	0.177909	0.0684589	0.00872554	0.530829	0.275533	0.181742	0.00569914
553	0.518194	0.2929	0.169366	0.0660076	0.00892657	0.502867	0.261129	0.172834	0.006092
554	0.488971	0.277503	0.160682	0.0629139	0.0086881	0.474787	0.246692	0.163801	0.00589943
555	0.461368	0.262831	0.15265	0.0602547	0.00845693	0.447807	0.232958	0.155423	0.00577826
556	0.435396	0.249213	0.145243	0.0579662	0.00818144	0.422868	0.220283	0.147347	0.00572987
557	0.411849	0.236727	0.138416	0.0561448	0.00868091	0.399792	0.208716	0.140269	0.00647211
558	0.387524	0.223159	0.130217	0.0529079	0.00787966	0.375667	0.196229	0.132314	0.00591696
559	0.365091	0.210927	0.122931	0.0506141	0.0073909	0.354131	0.184978	0.125008	0.00563451
560	0.343581	0.199143	0.116281	0.0486826	0.00725844	0.333448	0.174293	0.118292	0.00571704
561	0.323578	0.188044	0.110319	0.047122	0.00756217	0.314336	0.164366	0.112223	0.00600103
562	0.304099	0.177019	0.104032	0.0448204	0.00726466	0.295503	0.154463	0.105869	0.00579324
563	0.28631	0.167053	0.0987648	0.043121	0.00757136	0.278127	0.145796	0.100632	0.00598404
564	0.269729	0.158048	0.0937682	0.0415061	0.00799343	0.261958	0.137831	0.0955818	0.00637598
565	0.254219	0.149221	0.0885853	0.0399986	0.0079954	0.247118	0.130185	0.0904224	0.006624
566	0.239209	0.140424	0.0833672	0.0379702	0.00776577	0.231907	0.122157	0.0848773	0.00616388
567	0.22534	0.13239	0.0792073	0.0366841	0.00816388	0.218241	0.114885	0.0802106	0.00647036
568	0.212103	0.124898	0.0747276	0.0352969	0.00828379	0.205003	0.108517	0.0755991	0.00661101
569	0.199059	0.11711	0.0698183	0.0330027	0.00760351	0.192532	0.101577	0.0708486	0.00596499
570	0.18744	0.110449	0.0657811	0.0312669	0.00729431	0.181207	0.0956644	0.0664939	0.0057959
571	0.177014	0.104005	0.0622466	0.0301809	0.00727383	0.170894	0.0906633	0.0629792	0.00613338
572	0.167121	0.09853	0.0591597	0.0290806	0.00763361	0.1613	0.0857718	0.0596448	0.00637903
573	0.157747	0.0932309	0.0562043	0.0283509	0.00785423	0.152246	0.0812909	0.0567741	0.00656312
574	0.14893	0.0879672	0.0534618	0.0278809	0.00826471	0.143834	0.0771487	0.0542117	0.00688137
575	0.14108	0.0837196	0.0512652	0.0275368	0.00880832	0.135868	0.0735267	0.0519447	0.00751759
576	0.133207	0.0792099	0.0484307	0.0264517	0.00879946	0.127842	0.0693158	0.0491698	0.00745357
577	0.125549	0.0748094	0.0458161	0.0253421	0.00878564	0.120483	0.065498	0.0465373	0.00730473
578	0.118446	0.0708156	0.0433754	0.0247013	0.00858583	0.113638	0.0617473	0.0439894	0.00718959
579	0.112213	0.0674256	0.0417458	0.0243529	0.00884092	0.107529	0.0588072	0.042068	0.00759969
580	0.10641	0.0638266	0.0400074	0.0240529	0.00910923	0.10168	0.0559407	0.0400683	0.00768323
581	0.100722	0.0603754	0.0382322	0.0236034	0.0092976	0.0961422	0.0530892	0.0385198	0.00799239
582	0.095425	0.0576001	0.0367593	0.0233724	0.0094719	0.0907991	0.0507951	0.0371472	0.0081744
583	0.0905147	0.0548616	0.035249	0.0228857	0.00958986	0.0857651	0.0486148	0.0356538	0.00853893
584	0.0854307	0.052128	0.033709	0.022375	0.00977124	0.0807586	0.0460556	0.0339761	0.00865681
585	0.0810526	0.0497997	0.0323273	0.0220331	0.00992823	0.0763306	0.0439676	0.032602	0.0086608
586	0.0771688	0.0479832	0.0313001	0.0222651	0.0103652	0.0727799	0.042246	0.0315273	0.0093381
587	0.073648	0.0459968	0.030499	0.0224019	0.0109129	0.0692966	0.041022	0.0307189	0.0102352
588	0.070393	0.044321	0.0296336	0.0225781	0.0116548	0.066096	0.0398329	0.0300707	0.0111978
589	0.0674	0.042907	0.0292088	0.0229073	0.0124901	0.063318	0.0385807	0.0294232	0.0120754
590	0.0638287	0.0402608	0.0276568	0.0223662	0.0124288	0.0592781	0.0364312	0.027971	0.0118629
591	0.0606541	0.0387607	0.0272177	0.0223533	0.012991	0.0562084	0.0351934	0.0273004	0.0121519
592	0.0585059	0.0376473	0.0271537	0.0229788	0.014049	0.0541886	0.0348214	0.0269936	0.0131971
593	0.0567977	0.0371904	0.0274937	0.0240314	0.0153948	0.0524646	0.0345564	0.0275466	0.0144274
594	0.0551219	0.0366703	0.0276189	0.0246889	0.0162327	0.0504364	0.0341996	0.0276336	0.015266
595	0.0532974	0.0365804	0.0277281	0.0255539	0.017504	0.0489229	0.0340281	0.027925	0.0165681
596	0.0514119	0.035913	0.0279081	0.0260973	0.0186349	0.0472047	0.0336263	0.0283754	0.0176581
597	0.0505186	0.0358672	0.02883	0.027456	0.0202254	0.0461898	0.0341016	0.0292217	0.0193468
598	0.0494516	0.0355621	0.0292012	0.0284766	0.0216001	0.0450184	0.0340673	0.0296593	0.0207817
599	0.0483538	0.0354676	0.0296804	0.029726	0.0228481	0.0437424	0.0340356	0.0301874	0.0221899
600	0.0466386	0.0345781	0.0296938	0.0303311	0.0237987	0.0419237	0.0337398	0.0301307	0.0232543
601	0.0452297	0.034568	0.0302671	0.0312829	0.0253077	0.0410266	0.0338672	0.0309523	0.0247777
602	0.0436428	0.0339839	0.0304222	0.0318388	0.0259926	0.0392166	0.033734	0.0311719	0.0255317
603	0.0434342	0.0346089	0.0321304	0.0340573	0.0280734	0.038907	0.0348659	0.0329408	0.0279206
604	0.0428332	0.0353364	0.0334218	0.0358516	0.0299791	0.0385652	0.035567	0.0341881	0.030095
605	0.0421768	0.0360384	0.0346611	0.0375969	0.0324621	0.0382288	0.0365778	0.0355881	0.0323788
606	0.0423919	0.0373931	0.036341	0.0399529	0.0352652	0.0383429	0.0381874	0.0374921	0.0350164
607	0.0427456	0.0390321	0.0387299	0.0425342	0.0382878	0.0388454	0.0397922	0.0400673	0.0381236
608	0.0434193	0.0406017	0.0410797	0.0455273	0.0412994	0.0394929	0.0420138	0.0426743	0.0417431
609	0.0445494	0.0428763	0.0442106	0.0497496	0.0453211	0.0406321	0.0447676	0.0460531	0.0463232
610	0.045837	0.0455684	0.0477437	0.0538348	0.0496384	0.0420458	0.0481672	0.0496167	0.0508354
611	0.0476048	0.0488979	0.0517296	0.0583728	0.0546724	0.0440334	0.0518997	0.053726	0.0561254
612	0.0490718	0.0518244	0.0551789	0.0623786	0.0594728	0.0453696	0.0550466	0.057426	0.0608612
613	0.0503026	0.0548369	0.0592309	0.0670268	0.0645359	0.0466926	0.0583608	0.0616304	0.0661377
614	0.0521188	0.0582157	0.063877	0.0725192	0.0703059	0.0488127	0.0629069	0.0664954	0.0723901
615	0.0546117	0.0628474	0.0698297	0.0793571	0.0771988	0.0513214	0.0681497	0.0721814	0.0798142
616	0.0571542	0.0675036	0.0760604	0.0865156	0.0842512	0.0542127	0.0735656	0.0784662	0.0873982
617	0.0603841	0.0729121	0.0831852	0.0944294	0.0924216	0.0574736	0.0797564	0.0856603	0.0960099
618	0.064648	0.0789469	0.0911136	0.103107	0.101614	0.0616507	0.0869431	0.0936474	0.105967
619	0.0678759	0.0847292	0.0983298	0.111222	0.110344	0.0648929	0.0937337	0.101138	0.115419
620	0.0728233	0.0919348	0.107297	0.121578	0.120729	0.0695966	0.101858	0.110769	0.126999
621	0.0778376	0.10013	0.117261	0.132991	0.132583	0.075523	0.11127	0.121126	0.1396
622	0.0833443	0.108678	0.127808	0.14491	0.145313	0.0809363	0.120649	0.132281	0.152876
623	0.0893562	0.118266	0.140023	0.158019	0.15899	0.087165	0.131639	0.144698	0.167981
624	0.0952973	0.127918	0.152151	0.171272	0.17313	0.0937138	0.142839	0.157314	0.183447
625	0.102638	0.138968	0.166557	0.186924	0.189613	0.101604	0.156132	0.172299	0.201092
626	0.110495	0.151283	0.182143	0.204011	0.207319	0.109826	0.170437	0.1879	0.220023
627	0.119117	0.164408	0.198157	0.221892	0.225631	0.118481	0.185438	0.204061	0.240193
628	0.128773	0.178542	0.216511	0.242317	0.246163	0.128046	0.202352	0.222828	0.262454
629	0.138647	0.193676	0.236436	0.26447	0.267423	0.138444	0.21971	0.242002	0.286924
630	0.15077	0.210947	0.258833	0.289618	0.291439	0.150618	0.240958	0.264254	0.314038
631	0.16421	0.230382	0.283479	0.316808	0.318291	0.163796	0.264718	0.288369	0.344502
632	0.17795	0.251306	0.309769	0.346851	0.346883	0.177889	0.289909	0.314882	0.377294
633	0.193642	0.274329	0.339808	0.380253	0.379121	0.193848	0.318542	0.34443	0.41425
634	0.211879	0.300382	0.373437	0.418612	0.414759	0.21196	0.350576	0.377759	0.456061
635	0.231858	0.328976	0.411332	0.460746	0.454601	0.232334	0.387062	0.414616	0.502019
636	0.253906	0.360946	0.45359	0.507126	0.498743	0.254794	0.426767	0.455052	0.553108
637	0.278384	0.396386	0.499868	0.559336	0.547848	0.27928	0.471072	0.500129	0.610306
638	0.306583	0.436963	0.553223	0.618172	0.602648	0.307	0.521954	0.550542	0.67444
639	0.338718	0.481966	0.613128	0.683776	0.663753	0.338386	0.579178	0.60683	0.746376
640	0.373866	0.531509	0.67921	0.757149	0.730912	0.372308	0.642483	0.67036	0.825786
641	0.413828	0.588256	0.753971	0.838956	0.80665	0.411164	0.714463	0.74109	0.916641
642	0.457771	0.650414	0.837274	0.930562	0.890216	0.45454	0.793509	0.818859	1.01672
643	0.506766	0.71884	0.930336	1.03324	0.983199	0.502427	0.882276	0.906607	1.12851
644	0.561828	0.796318	1.03405	1.14749	1.08731	0.556216	0.982056	1.00351	1.25206
645	0.623096	0.881669	1.14849	1.27278	1.20198	0.616041	1.09127	1.10967	1.389
646	0.691926	0.977967	1.27732	1.4119	1.33043	0.683921	1.21312	1.22902	1.54107
647	0.770056	1.08545	1.4192	1.56762	1.47329	0.760103	1.34764	1.36389	1.70714
648	0.851893	1.19979	1.57096	1.73329	1.62798	0.841314	1.49041	1.50613	1.88734
649	0.94167	1.32593	1.73564	1.91391	1.79879	0.930376	1.6475	1.66448	2.08131
650	1.03669	1.46112	1.91063	2.1025	1.98156	1.0282	1.81102	1.83481	2.28784
651	1.1366	1.60396	2.09234	2.29858	2.1737	1.13	1.9813	2.01463	2.50347
652	1.24232	1.75421	2.2814	2.50024	2.37668	1.23758	2.15344	2.20104	2.72586
653	1.35202	1.91026	2.47658	2.72051	2.5886	1.35017	2.34503	2.39051	2.9637
654	1.46893	2.071	2.68762	2.94578	2.80552	1.46661	2.54282	2.59116	3.20709
655	1.59583	2.24007	2.90578	3.18509	3.03223	1.59161	2.75559	2.80022	3.46222
656	1.73544	2.42409	3.15174	3.4392	3.27146	1.72707	2.9837	3.02659	3.73242
657	1.89042	2.62007	3.40778	3.71041	3.52563	1.8745	3.22706	3.26272	4.01926
658	2.05369	2.82338	3.67231	3.98634	3.78958	2.0323	3.4715	3.51003	4.31507
659	2.21918	3.04462	3.93351	4.25521	4.06278	2.19851	3.7012	3.76343	4.60273
660	2.37334	3.25278	4.16524	4.49783	4.33803	2.36563	3.89344	4.01468	4.86131
661	2.49167	3.43879	4.34152	4.68316	4.59822	2.51672	4.01838	4.24509	5.03901
662	2.55743	3.57866	4.43733	4.79077	4.83057	2.63907	4.05726	4.43658	5.15989
663	2.55529	3.64423	4.42721	4.79022	5.00311	2.70511	3.99217	4.55593	5.20524
664	2.47282	3.61244	4.29633	4.66941	5.08914	2.69508	3.81666	4.57574	5.15657
665	2.31887	3.48216	4.05329	4.42843	5.0677	2.60647	3.54712	4.48569	4.95392
666	2.11033	3.26763	3.72303	4.09174	4.93131	2.44977	3.21234	4.28728	4.62439
667	1.87577	2.995	3.33604	3.69862	4.6881	2.23866	2.83603	3.99972	4.21237
668	1.63329	2.67201	2.94404	3.26927	4.35628	1.99649	2.46488	3.65241	3.75017
669	1.39899	2.33354	2.53232	2.85692	3.95338	1.74007	2.0817	3.25584	3.26979
670	1.18627	2.01029	2.14412	2.42473	3.51078	1.48983	1.74833	2.85254	2.80093
671	0.998908	1.70948	1.80587	2.04721	3.07961	1.25672	1.45521	2.43729	2.35716
672	0.842423	1.44598	1.51661	1.72286	2.63591	1.053	1.20971	2.06802	1.97363
673	0.711309	1.21794	1.27248	1.44619	2.24439	0.876227	1.00355	1.73913	1.6427
674	0.604148	1.02559	1.06979	1.21477	1.89812	0.727551	0.833237	1.45306	1.36483
675	0.518326	0.867527	0.90452	1.02606	1.60129	0.605159	0.695119	1.21228	1.13501
676	0.451044	0.740559	0.772176	0.872852	1.35269	0.506527	0.583098	1.01267	0.947851
677	0.395738	0.63653	0.663878	0.747696	1.14649	0.424217	0.491534	0.847212	0.793912
678	0.351573	0.552329	0.577696	0.647004	0.977476	0.357099	0.416404	0.711179	0.668709
679	0.3166	0.484272	0.507622	0.56573	0.840614	0.302076	0.353821	0.598891	0.565223
680	0.290008	0.429867	0.451631	0.500713	0.730268	0.256841	0.302843	0.506848	0.480786
681	0.269071	0.385781	0.406388	0.447649	0.640679	0.219517	0.259778	0.430914	0.410696
682	0.25334	0.352097	0.371739	0.404912	0.569706	0.188914	0.224937	0.368977	0.353338
683	0.242768	0.326061	0.346191	0.372721	0.51293	0.163503	0.196389	0.317883	0.306039
684	0.236281	0.306519	0.326864	0.348032	0.468031	0.142334	0.173012	0.27678	0.267388
685	0.232046	0.29146	0.310879	0.327912	0.432354	0.123802	0.152444	0.240473	0.233774
686	0.230797	0.280779	0.300766	0.314229	0.404788	0.109024	0.135519	0.210287	0.205854
687	0.231432	0.272841	0.294218	0.303856	0.383533	0.0956221	0.120249	0.184891	0.182497
688	0.234388	0.268628	0.291103	0.296751	0.369057	0.084097	0.10667	0.162934	0.162007
689	0.241613	0.269964	0.292286	0.295583	0.360419	0.0763703	0.096882	0.146054	0.146067
690	0.250049	0.272417	0.295597	0.296093	0.353756	0.0681086	0.0875149	0.130158	0.130549
691	0.260056	0.277389	0.301053	0.299248	0.352784	0.0608554	0.0788029	0.116348	0.117548
692	0.271642	0.284836	0.309022	0.304289	0.355636	0.0556627	0.0720568	0.105082	0.106758
693	0.285726	0.294139	0.319762	0.31154	0.361073	0.050823	0.0663208	0.0952143	0.0968563
694	0.301742	0.305288	0.332858	0.32084	0.367924	0.0459419	0.0611068	0.0857229	0.0879144
695	0.320641	0.319558	0.349223	0.334278	0.379059	0.0439497	0.057579	0.0792158	0.0812986
696	0.340286	0.334702	0.366009	0.349122	0.391321	0.04029	0.0530039	0.0727597	0.0743386
697	0.361863	0.352234	0.384777	0.366637	0.406924	0.037753	0.0495012	0.0671526	0.0682074
698	0.386058	0.372683	0.407556	0.386372	0.425113	0.036483	0.0469699	0.0623793	0.0628747
699	0.412354	0.39333	0.431569	0.407499	0.444843	0.0344122	0.0439773	0.0578944	0.058027
700	0.438744	0.415858	0.457332	0.430808	0.466183	0.0323757	0.0409218	0.0533216	0.0528488
701	0.467572	0.439699	0.484942	0.455929	0.489142	0.0299489	0.0379084	0.0486189	0.0476944
702	0.500232	0.468174	0.516862	0.485244	0.517997	0.0294891	0.0368937	0.0466854	0.0457056
703	0.534627	0.497901	0.549651	0.515894	0.547968	0.0291092	0.0361807	0.0449683	0.0436823
704	0.569041	0.527371	0.58288	0.547938	0.577792	0.0276172	0.0344461	0.0413933	0.0406952
705	0.606114	0.559374	0.618653	0.581602	0.611023	0.0257208	0.0325256	0.038453	0.0376951
706	0.643886	0.592532	0.65592	0.61591	0.644488	0.0231333	0.0307326	0.0352426	0.0348278
707	0.684869	0.628941	0.696934	0.652479	0.681933	0.0231049	0.0306824	0.0349564	0.034841
708	0.726559	0.665364	0.737693	0.689768	0.720676	0.0230284	0.0304777	0.0347467	0.0346573
709	0.768604	0.70335	0.779462	0.728931	0.758517	0.0226074	0.0299662	0.0335924	0.0332108
710	0.809746	0.741039	0.821239	0.768106	0.799048	0.0214829	0.0290678	0.0321633	0.0317322
711	0.852702	0.78006	0.863287	0.806941	0.840384	0.0217683	0.0288031	0.0315761	0.0311146
712	0.895804	0.820232	0.90646	0.846436	0.8813	0.0210504	0.0279494	0.0301557	0.0293369
713	0.939471	0.859198	0.949139	0.88712	0.922597	0.0202251	0.0274757	0.0292756	0.0282469
714	0.982428	0.898699	0.992679	0.927117	0.962172	0.0197548	0.0267961	0.0282901	0.0271907
715	1.02717	0.93936	1.03758	0.967754	1.00447	0.0193493	0.025916	0.0275822	0.0260129
716	1.07372	0.980703	1.0821	1.00956	1.04696	0.0204238	0.0274611	0.0286701	0.0265548
717	1.12003	1.02242	1.1277	1.05196	1.0898	0.0202637	0.0269864	0.0272086	0.0250362
718	1.16636	1.0643	1.17442	1.09433	1.13373	0.019446	0.026181	0.0258543	0.0238507
719	1.21618	1.10969	1.22347	1.14147	1.17981	0.0200474	0.0263468	0.025535	0.0238942
720	1.26477	1.15278	1.27221	1.18717	1.22339	0.0192682	0.0252892	0.0243818	0.022098
721	1.3159	1.19763	1.32441	1.23398	1.26883	0.0193066	0.0245742	0.0238209	0.0209374
722	1.36747	1.24189	1.37553	1.28312	1.31337	0.0193503	0.0241488	0.0225904	0.01959
723	1.4224	1.28801	1.42856	1.33384	1.35974	0.0195723	0.0237108	0.0221773	0.0184121
724	1.47842	1.33622	1.48661	1.38771	1.40766	0.01878	0.0236827	0.0210474	0.0179658
725	1.53532	1.38388	1.54298	1.44317	1.45377	0.0181642	0.0238569	0.0209517	0.0169994
726	1.59428	1.43107	1.59971	1.49968	1.49803	0.0176053	0.02338	0.0201691	0.0158144
727	1.6502	1.47652	1.65624	1.55388	1.54389	0.0172032	0.0230317	0.0193183	0.0146457
728	1.70769	1.51973	1.71069	1.60766	1.58699	0.0160979	0.0220248	0.018485	0.0138291
729	1.7645	1.56381	1.76339	1.66053	1.62956	0.0184168	0.0241427	0.0199666	0.0156573
730	1.81286	1.60029	1.80769	1.7068	1.66351	0.018974	0.0247763	0.0206339	0.0158768
731	1.85246	1.62892	1.84353	1.74543	1.68967	0.0189946	0.0242528	0.0202982	0.01585
732	1.88744	1.65052	1.87006	1.77502	1.70836	0.0206668	0.0258503	0.0220409	0.0170913
733	1.90679	1.66192	1.88053	1.78936	1.71784	0.0212346	0.0263681	0.0227923	0.0176234
734	1.90812	1.65863	1.8711	1.78472	1.714	0.0198658	0.0250528	0.0215337	0.0162549
735	1.89157	1.6414	1.84311	1.76118	1.69446	0.0196818	0.0250858	0.0217983	0.0162596
736	1.85634	1.6095	1.79396	1.71712	1.65867	0.0191919	0.0243291	0.0205883	0.0156816
737	1.80139	1.56444	1.72444	1.65577	1.6077	0.0185156	0.0234969	0.0202721	0.0154282
738	1.72729	1.50468	1.63739	1.57767	1.54297	0.0185012	0.0230933	0.0201853	0.0158631
739	1.63192	1.42831	1.53338	1.48101	1.46214	0.0160979	0.0208081	0.0179281	0.013698
740	1.52492	1.34096	1.41818	1.37511	1.37122	0.016045	0.0201427	0.01736	0.0133103
741	1.40951	1.24665	1.29813	1.26221	1.27268	0.0149592	0.0189724	0.0164428	0.0122349
742	1.2895	1.14669	1.17854	1.1469	1.17211	0.0151017	0.0186778	0.016248	0.0127958
743	1.16461	1.04222	1.05838	1.03207	1.06569	0.0140209	0.0170754	0.0149301	0.0119647
744	1.04414	0.939234	0.94282	0.920533	0.96173	0.0128387	0.0155442	0.0140596	0.011143
745	0.928537	0.839644	0.833476	0.815073	0.860074	0.0122373	0.0149173	0.0128843	0.01126
746	0.819143	0.745797	0.734324	0.719001	0.763427	0.0124024	0.014987	0.0134337	0.0114842
747	0.719089	0.658764	0.644836	0.632782	0.675972	0.0105148	0.0142837	0.012673	0.0111666
748	0.628903	0.57832	0.565384	0.554714	0.594562	0.00976289	0.0123302	0.0112527	0.00971938
749	0.551724	0.50787	0.495959	0.486709	0.521738	0.00957336	0.0123889	0.0114517	0.010067
750	0.48013	0.443342	0.432164	0.42407	0.455724	0.00804281	0.0102888	0.0094407	0.0084366
751	0.418046	0.38674	0.376377	0.370664	0.397292	0.00679969	0.0094176	0.00749679	0.00694528
752	0.364269	0.337039	0.328888	0.323747	0.346947	0.00587484	0.00811791	0.00651826	0.00649108
753	0.318397	0.295466	0.288531	0.284367	0.304727	0.00604547	0.00855178	0.00677693	0.00755566
754	0.279396	0.260802	0.253867	0.251029	0.268102	0.00733746	0.00956174	0.00826258	0.00857096
755	0.245142	0.229467	0.223217	0.22042	0.236317	0.00760037	0.0096373	0.00871492	0.00865743
756	0.21488	0.201982	0.196003	0.194084	0.207136	0.00774851	0.0100056	0.00870517	0.00877141
757	0.187089	0.176099	0.171627	0.170381	0.181493	0.00581296	0.00800351	0.00690137	0.00668077
758	0.164286	0.154626	0.150769	0.150734	0.16053	0.00585418	0.00774586	0.00701894	0.00620516
759	0.146718	0.137948	0.135124	0.134359	0.143218	0.0070054	0.0091067	0.00831087	0.00760322
760	0.129262	0.120712	0.118888	0.117928	0.125824	0.00571708	0.00738276	0.00698092	0.00660633
761	0.115677	0.10876	0.107307	0.105644	0.111758	0.00606162	0.00832058	0.00849378	0.00707119
762	0.102926	0.0963571	0.0959583	0.0937747	0.0993014	0.00519993	0.00737069	0.00756908	0.00660034
763	0.0921246	0.0850293	0.085388	0.083497	0.0885593	0.00460199	0.00648908	0.00617247	0.00566482
764	0.0830511	0.0769238	0.0776593	0.0757721	0.0804187	0.00538202	0.0071088	0.00675173	0.00664084
765	0.0753091	0.0703763	0.0708474	0.069067	0.0733006	0.00565743	0.0074119	0.00675323	0.0074237
766	0.0678831	0.0631554	0.0639496	0.0624557	0.0659273	0.00481581	0.0064366	0.00666071	0.00666274
767	0.0612576	0.0573036	0.0576618	0.0568656	0.0595331	0.00445196	0.0061358	0.00587849	0.00641942
768	0.056301	0.0529258	0.0535573	0.0524784	0.0550872	0.00497079	0.0067879	0.00626322	0.00682313
769	0.0517748	0.0492389	0.050564	0.049425	0.0516008	0.00493836	0.00724717	0.00608383	0.00711446
770	0.0464978	0.0438553	0.0453642	0.0442897	0.0460291	0.003617	0.00574418	0.00526566	0.00538077
771	0.0433439	0.0410802	0.0421089	0.0409552	0.042556	0.00405307	0.00642623	0.00543586	0.00561691
772	0.0403576	0.038488	0.0397312	0.0377259	0.0395456	0.00450039	0.00618411	0.00545974	0.00624981
773	0.0372801	0.0346573	0.036478	0.0345741	0.0355423	0.0035251	0.00547147	0.0043581	0.0053123
774	0.0347224	0.0312288	0.0334859	0.0323043	0.033283	0.00287243	0.00519034	0.00390839	0.00477101
775	0.0310711	0.0277588	0.0302462	0.0288573	0.0298399	0.00200946	0.00396938	0.00207352	0.00352241
776	0.0288766	0.0270528	0.0294769	0.0282884	0.0292429	0.00249901	0.00494217	0.00308688	0.00426733
777	0.0281198	0.0267234	0.0285156	0.0277511	0.0283341	0.00299761	0.00530711	0.00384194	0.00496761
778	0.02755	0.0262192	0.0276518	0.0269988	0.0273912	0.00422336	0.00599493	0.00483459	0.00578104
779	0.0245548	0.0232526	0.0247899	0.024339	0.0240802	0.00294828	0.00443	0.0031024	0.0041239
780	0.0245692	0.0233797	0.0251969	0.0239241	0.023701	0.00426316	0.00544749	0.00494661	0.00593342
781	0.0252387	0.0240534	0.0256199	0.024488	0.0240744	0.00610228	0.00782349	0.00652587	0.00825207
782	0.0234857	0.0218656	0.0229566	0.0227089	0.0220041	0.00569811	0.0068745	0.005206	0.00707427
783	0.0211936	0.0192921	0.0208889	0.0205202	0.0195207	0.00417964	0.0056667	0.00369999	0.00606901
784	0.0195503	0.0183183	0.019546	0.0195594	0.0187092	0.00364987	0.00562469	0.00343584	0.00575894
785	0.0197256	0.0189896	0.020165	0.0199184	0.0198857	0.00567219	0.00708248	0.00549062	0.00728154
786	0.0196786	0.0186359	0.0201417	0.0191978	0.0193971	0.00603187	0.00743086	0.00629783	0.00747949
787	0.0193279	0.0177134	0.0194202	0.0184961	0.0188494	0.00556657	0.00741097	0.00618289	0.00700186
788	0.0168528	0.0155899	0.0161274	0.0159577	0.0161587	0.00386447	0.00571194	0.00484192	0.00534086
789	0.0136172	0.0117604	0.0127716	0.0129143	0.0130837	0.00129957	0.00337876	0.00241411	0.0029577
790	0.0145328	0.0125151	0.0135833	0.0134633	0.013815	0.00254982	0.00461969	0.00310836	0.00322984
791	0.0138847	0.0122406	0.0135796	0.0132344	0.013805	0.00233836	0.0048049	0.00348311	0.003493
792	0.0137999	0.0120583	0.0140301	0.0131268	0.0133844	0.00295645	0.00487898	0.00339837	0.00368512
793	0.0136106	0.012028	0.0135248	0.0129879	0.0132971	0.00336448	0.00488301	0.00408978	0.00417199
794	0.0125232	0.0115321	0.0130276	0.0126852	0.0121477	0.0034721	0.0040395	0.00396207	0.00382241
795	0.0119985	0.0112676	0.0126374	0.0114525	0.011411	0.00310634	0.00406019	0.00306188	0.00299957
796	0.0122108	0.0113997	0.0126804	0.011972	0.0114826	0.00362259	0.00503803	0.0034813	0.00335678
797	0.0100338	0.00895606	0.00997512	0.00989804	0.00961109	0.00101962	0.00242099	0.00126616	0.0010757
798	0.00947059	0.00828478	0.00937067	0.00880101	0.00842682	0.000440113	0.00142608	0.000482169	0.00115723
799	0.010223	0.00933397	0.00973422	0.0100217	0.00935162	0.00111146	0.00266327	0.00129856	0.00208457
800	0.0108616	0.00985471	0.0104688	0.010748	0.0100903	0.00182877	0.0040903	0.00278981	0.00371286
