# Supplementary material for: Spectral-conversion film potential for greenhouses: Utility of green-to-red photons conversion and far-red filtration for plant growth
Source: PLoS One. 2023 Feb 23;18(2):e0281996. doi: 10.1371/journal.pone.0281996 (PMC9949677; doi:10.1371/journal.pone.0281996)
Supplement: S2 File — Photon flux density and spectral properties of nine emulated lighting treatments consisting of blue (B, 400–500 nm), green (G, 500–600 nm), red (R, 600–700 nm), and far-red (FR, 700–800 nm) light delivered by light-emitting diodes (LEDs). (XLSX) [file pone.0281996.s002.xlsx]

## Sheet: Spectral characteristics
Raw data for Table 1. Photon flux density and spectral properties of nine emulated lighting treatments consisting of blue (B, 400-500 nm), green (G, 500-600 nm), red (R, 600-700 nm), and far-red (FR, 700-800 nm) light delivered by light-emitting diodes (LEDs).
	Photon flux density (µmol∙m-2∙s-1∙nm-1)
Wavelength (nm)	B60G60R60+FR60	B60G30R90+FR60	B60G15R105+FR60	B60G6R114+FR60	B60R120+FR60	B60G60R60	B60G30R90	B60G15R105	B60R120				B60G60R60+FR60	B60G30R90+FR60	B60G15R105+FR60	B60G6R114+FR60	B60R120+FR60	B60G60R60	B60G30R90	B60G15R105	B60R120
400	0.0114519	0.00984902	0.00958456	0.00927486	0.00756372	0.00902263	0.0111163	0.00881169	0.00827107			PPFD	184.521	178.916	179.198	178.639	186.059	178.766	181.446	180.946	179.615
401	0.0119683	0.0101273	0.0103728	0.00980728	0.00839966	0.00941889	0.0118842	0.00991643	0.00896363			TPFD	247.896	235.835	241.146	237.486	245.643	179.932	182.979	182.42	180.98
402	0.0124298	0.0105364	0.0109551	0.0103979	0.00897409	0.0102148	0.0128464	0.0105064	0.009329			R (600-700 nm)	60.4918	86.1248	103.532	113.258	124.333	59.508	89.3586	105.515	119.824
403	0.0128423	0.0110466	0.0109774	0.0106911	0.00938086	0.0106748	0.013422	0.0105928	0.00924786			FR (700-800 nm)	63.8137	57.3343	62.4056	59.2781	60.0506	1.19819	1.57416	1.52659	1.41843
404	0.0137578	0.0119378	0.0118982	0.0118449	0.0100718	0.0118904	0.0144198	0.0114853	0.0102745			R:FR	0.947943	1.50215	1.65902	1.91063	2.07048	49.6648	56.7659	69.1179	84.4765
405	0.0147639	0.0126591	0.0128131	0.0129463	0.0110509	0.0129538	0.0156371	0.0123574	0.0111964			FR/(R+FR)	0.513362	0.399656	0.376078	0.343568	0.325682	0.0197376	0.0173112	0.0142617	0.0116991
406	0.0158147	0.0130444	0.0133318	0.0137229	0.0116812	0.0133941	0.0165359	0.0129852	0.0114203
407	0.0165252	0.0136422	0.014466	0.0146748	0.0124218	0.0142542	0.0181212	0.013492	0.0119736
408	0.0181423	0.0150276	0.0160174	0.0159526	0.0136063	0.0154106	0.0198721	0.0151441	0.0126813
409	0.0194678	0.0159968	0.0170283	0.0166781	0.0141741	0.0163153	0.0214709	0.0166529	0.0132713
410	0.0216009	0.0177377	0.0191694	0.0192388	0.0160623	0.018159	0.0242804	0.0187348	0.0151164
411	0.0238231	0.0191536	0.0209966	0.0216568	0.017972	0.0193351	0.0272228	0.0207843	0.0165908
412	0.0260129	0.0210934	0.0233043	0.0238449	0.0196336	0.0211507	0.0309359	0.0234144	0.0183683
413	0.0289436	0.0233136	0.0263551	0.0264258	0.0212101	0.0231053	0.0351732	0.0266583	0.0204753
414	0.033576	0.0269639	0.0311292	0.0311481	0.0246846	0.0266014	0.041482	0.0317608	0.0236878
415	0.0389194	0.0314773	0.0364009	0.0367484	0.0289708	0.0306154	0.0487197	0.0373873	0.0276903
416	0.0441268	0.0350523	0.0411771	0.0423029	0.0328453	0.034216	0.0562046	0.0423066	0.0314552
417	0.0508712	0.0400893	0.0477928	0.0494543	0.0378546	0.0391636	0.0660057	0.0490731	0.0364613
418	0.0589088	0.0465286	0.0562394	0.0580387	0.0438816	0.0449662	0.078096	0.0571139	0.0424597
419	0.0681602	0.0532944	0.0657039	0.0681112	0.0507706	0.0513511	0.0922919	0.0669619	0.0491953
420	0.0801251	0.0621878	0.077207	0.0802877	0.0593681	0.0592956	0.109528	0.079189	0.057329
421	0.093657	0.0718964	0.0908392	0.0945728	0.0684107	0.068504	0.129276	0.093022	0.0665803
422	0.11057	0.0847771	0.107722	0.112484	0.0805788	0.0802756	0.153694	0.110272	0.0784181
423	0.13123	0.100323	0.127939	0.134146	0.0951394	0.0945284	0.18313	0.130783	0.0931742
424	0.154823	0.118228	0.151906	0.158983	0.113063	0.11156	0.217506	0.155121	0.110439
425	0.183256	0.139441	0.180404	0.188706	0.133974	0.131969	0.258482	0.183953	0.131126
426	0.214731	0.163928	0.212832	0.222913	0.15753	0.15509	0.305247	0.216294	0.154482
427	0.254016	0.19443	0.252784	0.264467	0.187051	0.184349	0.361124	0.255674	0.184226
428	0.301601	0.231943	0.300721	0.314162	0.222948	0.219366	0.428261	0.303229	0.220098
429	0.355821	0.274393	0.355449	0.371093	0.264088	0.259012	0.505016	0.357846	0.26098
430	0.418086	0.322956	0.417816	0.43779	0.311827	0.305304	0.593763	0.419317	0.308198
431	0.488628	0.378257	0.489206	0.514447	0.365713	0.357326	0.694027	0.489153	0.362144
432	0.569926	0.442332	0.570656	0.60093	0.427731	0.416998	0.807539	0.568716	0.423902
433	0.661979	0.515266	0.663816	0.697754	0.498972	0.485471	0.936343	0.65935	0.495497
434	0.763792	0.597994	0.767152	0.80515	0.578307	0.563421	1.07594	0.75924	0.57657
435	0.879754	0.691911	0.884267	0.925307	0.6701	0.651924	1.22822	0.872163	0.669559
436	1.00756	0.79851	1.01348	1.05772	0.773301	0.752126	1.39276	0.997943	0.77464
437	1.14505	0.917323	1.15323	1.19879	0.887522	0.862992	1.56146	1.13253	0.890438
438	1.29082	1.04872	1.30144	1.34564	1.01539	0.985942	1.72898	1.27537	1.02013
439	1.44373	1.19238	1.45691	1.49684	1.15412	1.12279	1.8905	1.42367	1.16141
440	1.60126	1.35112	1.61634	1.65099	1.30771	1.27212	2.04089	1.57846	1.31742
441	1.76083	1.52398	1.77887	1.80484	1.4746	1.4341	2.17897	1.73327	1.48718
442	1.91369	1.70561	1.93521	1.95076	1.65134	1.60422	2.29234	1.88247	1.66583
443	2.0566	1.89182	2.07956	2.0862	1.83149	1.78047	2.37641	2.02008	1.84541
444	2.1811	2.07776	2.20956	2.20657	2.01113	1.95472	2.42931	2.1425	2.023
445	2.28307	2.25333	2.31532	2.3053	2.18051	2.11971	2.44956	2.24199	2.1878
446	2.36199	2.41519	2.39601	2.38049	2.33707	2.2683	2.43867	2.32046	2.33541
447	2.41641	2.55381	2.454	2.43197	2.47096	2.39776	2.41296	2.37897	2.45862
448	2.43388	2.65333	2.47513	2.44644	2.56512	2.48861	2.35223	2.40387	2.53966
449	2.41181	2.70624	2.45762	2.42294	2.61249	2.53429	2.2679	2.39264	2.57241
450	2.35042	2.70452	2.39854	2.36093	2.60692	2.52937	2.15657	2.3444	2.55352
451	2.25634	2.65166	2.30327	2.26608	2.55442	2.47678	2.02838	2.26482	2.48793
452	2.13674	2.55484	2.18257	2.14507	2.46229	2.38459	1.89002	2.1564	2.38193
453	1.99073	2.41159	2.03436	1.99706	2.32733	2.25129	1.74062	2.02013	2.23471
454	1.82947	2.23991	1.86791	1.83276	2.16269	2.09087	1.58571	1.86766	2.06307
455	1.66099	2.04899	1.69463	1.66143	1.97717	1.91106	1.43197	1.70459	1.87422
456	1.49776	1.85499	1.52659	1.49537	1.78951	1.73059	1.2877	1.54377	1.68927
457	1.34454	1.66877	1.36946	1.34125	1.60948	1.55664	1.15445	1.38964	1.51401
458	1.20364	1.49384	1.22411	1.19996	1.44153	1.39503	1.03267	1.24693	1.3523
459	1.07784	1.33537	1.09455	1.0724	1.28902	1.24838	0.924601	1.11618	1.20764
460	0.970589	1.19862	0.98203	0.962009	1.1562	1.12142	0.829696	1.0019	1.08288
461	0.873856	1.07813	0.883724	0.86406	1.03949	1.01032	0.746002	0.900658	0.97444
462	0.789244	0.973129	0.797143	0.778799	0.938127	0.912732	0.670868	0.810771	0.879763
463	0.714792	0.881067	0.721016	0.703438	0.848842	0.827682	0.604741	0.732207	0.797326
464	0.648988	0.800556	0.653057	0.636778	0.769853	0.752467	0.545693	0.662054	0.722943
465	0.5897	0.727396	0.591143	0.57694	0.699084	0.685527	0.492569	0.59957	0.655892
466	0.536072	0.661406	0.535187	0.5233	0.635068	0.624608	0.445484	0.543673	0.595227
467	0.485976	0.599431	0.483006	0.471992	0.57379	0.567009	0.401951	0.491312	0.537929
468	0.439197	0.540421	0.43383	0.424202	0.51679	0.51259	0.360491	0.442417	0.483619
469	0.395634	0.484982	0.38874	0.379424	0.462986	0.462331	0.32342	0.396897	0.432654
470	0.355622	0.433993	0.346788	0.337806	0.41328	0.41607	0.288944	0.355064	0.384976
471	0.320107	0.387982	0.308571	0.300943	0.367896	0.373486	0.258972	0.317549	0.34206
472	0.288737	0.345788	0.274517	0.267704	0.326817	0.335191	0.232212	0.28295	0.303901
473	0.260698	0.308427	0.244346	0.237784	0.290219	0.301436	0.208261	0.252092	0.269567
474	0.236686	0.27501	0.217444	0.211114	0.257297	0.271571	0.186842	0.224534	0.238884
475	0.216482	0.246636	0.194892	0.18852	0.229414	0.246481	0.168883	0.201073	0.213048
476	0.198466	0.220713	0.174423	0.168367	0.203811	0.224087	0.152443	0.179158	0.189297
477	0.18411	0.19955	0.156951	0.15153	0.182704	0.206221	0.139441	0.161583	0.169942
478	0.171943	0.180659	0.141662	0.136359	0.163927	0.19016	0.127308	0.145344	0.152419
479	0.162138	0.16475	0.128873	0.123258	0.147306	0.177321	0.117345	0.131236	0.136964
480	0.153233	0.15005	0.116138	0.110596	0.131778	0.166069	0.107863	0.118115	0.122773
481	0.147707	0.139123	0.106727	0.100934	0.119988	0.158141	0.101196	0.108951	0.112104
482	0.143559	0.12908	0.0982054	0.0922088	0.109466	0.15179	0.095166	0.100235	0.102049
483	0.139826	0.118996	0.089118	0.0832389	0.0984241	0.145088	0.0889233	0.0911836	0.0919024
484	0.137451	0.110738	0.0817123	0.075282	0.0888139	0.14087	0.0844526	0.0833858	0.0827244
485	0.136643	0.103521	0.0749577	0.0682939	0.0804177	0.138237	0.0809259	0.0764247	0.0746436
486	0.137802	0.097795	0.0692377	0.0623182	0.0729383	0.137121	0.07827	0.0707133	0.0675473
487	0.140171	0.0930802	0.0643454	0.0567539	0.0659533	0.136974	0.076378	0.0658283	0.0608604
488	0.143353	0.0885171	0.0594691	0.0512109	0.0590201	0.138052	0.0747427	0.0609654	0.0544867
489	0.148602	0.0853356	0.0555254	0.0466581	0.0530836	0.140704	0.0743281	0.0569048	0.0491818
490	0.155086	0.0829551	0.0521422	0.0422411	0.0475924	0.144958	0.0745612	0.0533878	0.0439864
491	0.163722	0.0817577	0.0494763	0.0386127	0.0430441	0.151572	0.0760204	0.0509006	0.039606
492	0.174951	0.0821454	0.0479182	0.036376	0.0396686	0.160478	0.0793202	0.0497006	0.0363382
493	0.186949	0.0828588	0.0464189	0.0337434	0.0360651	0.169967	0.0828011	0.0482897	0.0329132
494	0.201253	0.0842166	0.0454466	0.0311538	0.032492	0.181514	0.0868136	0.0469648	0.0296063
495	0.217994	0.0866233	0.0450889	0.0290936	0.0295793	0.195156	0.0919379	0.046531	0.0268571
496	0.236956	0.0907284	0.0451293	0.0274736	0.0273003	0.210876	0.0987506	0.046792	0.0248016
497	0.259507	0.0968188	0.0470483	0.027382	0.02606	0.229234	0.107332	0.0486122	0.0239276
498	0.283068	0.102256	0.0478713	0.0259032	0.0235817	0.249272	0.115639	0.0492096	0.0213799
499	0.310238	0.10947	0.0498406	0.0253227	0.0223949	0.27248	0.126227	0.051182	0.0201362
500	0.33909	0.117298	0.0513638	0.0242664	0.0202967	0.297949	0.13717	0.0532207	0.0182086
501	0.371083	0.126169	0.0539101	0.0234789	0.018556	0.326011	0.149572	0.0558749	0.0165729
502	0.407371	0.13713	0.0573937	0.0235336	0.0176676	0.357314	0.163776	0.0595107	0.0154646
503	0.446067	0.149209	0.0611786	0.0236034	0.0165296	0.39102	0.179462	0.0634927	0.0144314
504	0.488011	0.1622	0.0654649	0.0234148	0.015416	0.427991	0.196431	0.0683388	0.0134307
505	0.532764	0.176052	0.0704398	0.0235297	0.01445	0.468549	0.214738	0.0733282	0.0122888
506	0.580987	0.191851	0.0760657	0.0238806	0.0136312	0.511953	0.234686	0.0792476	0.0111951
507	0.630866	0.209524	0.0827697	0.0246933	0.013006	0.557233	0.255667	0.0858072	0.0104897
508	0.684491	0.228152	0.0896299	0.0252626	0.0118842	0.605722	0.277978	0.0928127	0.00938726
509	0.741047	0.249512	0.0983093	0.0273236	0.0121262	0.658041	0.30269	0.101804	0.00987807
510	0.79941	0.27184	0.107681	0.0293273	0.0122149	0.711151	0.328659	0.111449	0.0100559
511	0.856456	0.293674	0.116309	0.0300303	0.0110335	0.765137	0.353519	0.120808	0.00876812
512	0.918023	0.31878	0.12691	0.0320086	0.0111699	0.822476	0.380969	0.131819	0.00854272
513	0.978428	0.344542	0.138573	0.03448	0.0112981	0.8794	0.409423	0.143608	0.00835206
514	1.03832	0.370658	0.150453	0.036805	0.0111583	0.936868	0.437446	0.15609	0.00806219
515	1.09629	0.397571	0.162864	0.0393249	0.0109766	0.993312	0.466001	0.169446	0.00759902
516	1.15429	0.426123	0.176998	0.0426651	0.0114024	1.05013	0.495082	0.183857	0.00798117
517	1.20921	0.454802	0.191971	0.0463572	0.0120949	1.10429	0.523948	0.198926	0.00846193
518	1.25974	0.482761	0.20657	0.0499351	0.0121916	1.1539	0.550749	0.214221	0.00832253
519	1.30619	0.51053	0.221581	0.0533363	0.0117687	1.20102	0.57737	0.229503	0.00782877
520	1.34798	0.538857	0.237749	0.0578498	0.012336	1.24488	0.602962	0.245823	0.00824606
521	1.38558	0.565653	0.253887	0.0623656	0.0123158	1.28421	0.626346	0.262199	0.00822476
522	1.42031	0.591783	0.270679	0.0670966	0.0127264	1.3191	0.649044	0.279206	0.00822098
523	1.44457	0.614931	0.285962	0.0710357	0.0126234	1.34532	0.666803	0.294392	0.00775457
524	1.46364	0.636628	0.301128	0.0759001	0.0131607	1.36784	0.683019	0.309853	0.00808317
525	1.4775	0.656061	0.316173	0.0811132	0.0139027	1.38396	0.696267	0.324896	0.00860269
526	1.48447	0.672916	0.330018	0.0861946	0.0144439	1.39379	0.706499	0.338212	0.00897348
527	1.4848	0.685838	0.341899	0.0907496	0.0140564	1.39684	0.712393	0.349838	0.00843407
528	1.47936	0.696309	0.352241	0.0955132	0.0140054	1.39321	0.715496	0.359857	0.00829099
529	1.46607	0.703303	0.360583	0.0999738	0.0139003	1.38329	0.713712	0.368263	0.00829809
530	1.44541	0.704586	0.366551	0.103413	0.0137029	1.36671	0.708674	0.374056	0.00771739
531	1.41868	0.702734	0.370867	0.106893	0.0136062	1.34546	0.699912	0.378314	0.00778542
532	1.38658	0.6985	0.373858	0.110224	0.01387	1.31813	0.687619	0.380383	0.00800543
533	1.35099	0.690146	0.373862	0.112629	0.0137994	1.28678	0.672799	0.379706	0.00800213
534	1.31131	0.679134	0.371864	0.115243	0.014315	1.25188	0.656213	0.377779	0.00865993
535	1.26814	0.663971	0.366904	0.115929	0.0139252	1.2119	0.635843	0.372276	0.00848377
536	1.22318	0.646173	0.360007	0.115967	0.0132497	1.17036	0.61433	0.364919	0.00773741
537	1.17604	0.626051	0.35161	0.115388	0.0128376	1.12672	0.591443	0.356022	0.00737093
538	1.12812	0.605042	0.342057	0.114251	0.0127429	1.08115	0.567459	0.345808	0.00760432
539	1.07851	0.581757	0.330448	0.112398	0.0124373	1.03419	0.542517	0.334029	0.00714473
540	1.02994	0.55798	0.318814	0.110104	0.0119543	0.98894	0.5179	0.32183	0.00688451
541	0.981847	0.534271	0.306419	0.107474	0.0116461	0.944037	0.493359	0.309692	0.00685924
542	0.935264	0.51092	0.293638	0.104313	0.0112314	0.899871	0.469972	0.296754	0.00647908
543	0.88988	0.487959	0.280744	0.1013	0.0113639	0.857431	0.446876	0.284087	0.00660711
544	0.844978	0.464578	0.267021	0.0970527	0.0109268	0.81503	0.423979	0.270443	0.00647149
545	0.802626	0.44267	0.25435	0.0934212	0.0105538	0.77472	0.402493	0.257602	0.0063768
546	0.762052	0.421268	0.242199	0.0897726	0.0101902	0.735882	0.381513	0.245938	0.00643211
547	0.722386	0.400411	0.230388	0.086377	0.0104358	0.698156	0.361954	0.234491	0.00695084
548	0.684449	0.380729	0.219131	0.0828297	0.0102567	0.661811	0.343121	0.223027	0.00707267
549	0.648141	0.361219	0.207976	0.0791942	0.010193	0.626838	0.325123	0.212053	0.007034
550	0.61343	0.343078	0.197757	0.0756347	0.00986099	0.593699	0.308074	0.201566	0.00677816
551	0.579489	0.325429	0.1873	0.0717192	0.00910797	0.561332	0.29118	0.1912	0.00586851
552	0.547216	0.30864	0.177909	0.0684589	0.00872554	0.530829	0.275533	0.181742	0.00569914
553	0.518194	0.2929	0.169366	0.0660076	0.00892657	0.502867	0.261129	0.172834	0.006092
554	0.488971	0.277503	0.160682	0.0629139	0.0086881	0.474787	0.246692	0.163801	0.00589943
555	0.461368	0.262831	0.15265	0.0602547	0.00845693	0.447807	0.232958	0.155423	0.00577826
556	0.435396	0.249213	0.145243	0.0579662	0.00818144	0.422868	0.220283	0.147347	0.00572987
557	0.411849	0.236727	0.138416	0.0561448	0.00868091	0.399792	0.208716	0.140269	0.00647211
558	0.387524	0.223159	0.130217	0.0529079	0.00787966	0.375667	0.196229	0.132314	0.00591696
559	0.365091	0.210927	0.122931	0.0506141	0.0073909	0.354131	0.184978	0.125008	0.00563451
560	0.343581	0.199143	0.116281	0.0486826	0.00725844	0.333448	0.174293	0.118292	0.00571704
561	0.323578	0.188044	0.110319	0.047122	0.00756217	0.314336	0.164366	0.112223	0.00600103
562	0.304099	0.177019	0.104032	0.0448204	0.00726466	0.295503	0.154463	0.105869	0.00579324
563	0.28631	0.167053	0.0987648	0.043121	0.00757136	0.278127	0.145796	0.100632	0.00598404
564	0.269729	0.158048	0.0937682	0.0415061	0.00799343	0.261958	0.137831	0.0955818	0.00637598
565	0.254219	0.149221	0.0885853	0.0399986	0.0079954	0.247118	0.130185	0.0904224	0.006624
566	0.239209	0.140424	0.0833672	0.0379702	0.00776577	0.231907	0.122157	0.0848773	0.00616388
567	0.22534	0.13239	0.0792073	0.0366841	0.00816388	0.218241	0.114885	0.0802106	0.00647036
568	0.212103	0.124898	0.0747276	0.0352969	0.00828379	0.205003	0.108517	0.0755991	0.00661101
569	0.199059	0.11711	0.0698183	0.0330027	0.00760351	0.192532	0.101577	0.0708486	0.00596499
570	0.18744	0.110449	0.0657811	0.0312669	0.00729431	0.181207	0.0956644	0.0664939	0.0057959
571	0.177014	0.104005	0.0622466	0.0301809	0.00727383	0.170894	0.0906633	0.0629792	0.00613338
572	0.167121	0.09853	0.0591597	0.0290806	0.00763361	0.1613	0.0857718	0.0596448	0.00637903
573	0.157747	0.0932309	0.0562043	0.0283509	0.00785423	0.152246	0.0812909	0.0567741	0.00656312
574	0.14893	0.0879672	0.0534618	0.0278809	0.00826471	0.143834	0.0771487	0.0542117	0.00688137
575	0.14108	0.0837196	0.0512652	0.0275368	0.00880832	0.135868	0.0735267	0.0519447	0.00751759
576	0.133207	0.0792099	0.0484307	0.0264517	0.00879946	0.127842	0.0693158	0.0491698	0.00745357
577	0.125549	0.0748094	0.0458161	0.0253421	0.00878564	0.120483	0.065498	0.0465373	0.00730473
578	0.118446	0.0708156	0.0433754	0.0247013	0.00858583	0.113638	0.0617473	0.0439894	0.00718959
579	0.112213	0.0674256	0.0417458	0.0243529	0.00884092	0.107529	0.0588072	0.042068	0.00759969
580	0.10641	0.0638266	0.0400074	0.0240529	0.00910923	0.10168	0.0559407	0.0400683	0.00768323
581	0.100722	0.0603754	0.0382322	0.0236034	0.0092976	0.0961422	0.0530892	0.0385198	0.00799239
582	0.095425	0.0576001	0.0367593	0.0233724	0.0094719	0.0907991	0.0507951	0.0371472	0.0081744
583	0.0905147	0.0548616	0.035249	0.0228857	0.00958986	0.0857651	0.0486148	0.0356538	0.00853893
584	0.0854307	0.052128	0.033709	0.022375	0.00977124	0.0807586	0.0460556	0.0339761	0.00865681
585	0.0810526	0.0497997	0.0323273	0.0220331	0.00992823	0.0763306	0.0439676	0.032602	0.0086608
586	0.0771688	0.0479832	0.0313001	0.0222651	0.0103652	0.0727799	0.042246	0.0315273	0.0093381
587	0.073648	0.0459968	0.030499	0.0224019	0.0109129	0.0692966	0.041022	0.0307189	0.0102352
588	0.070393	0.044321	0.0296336	0.0225781	0.0116548	0.066096	0.0398329	0.0300707	0.0111978
589	0.0674	0.042907	0.0292088	0.0229073	0.0124901	0.063318	0.0385807	0.0294232	0.0120754
590	0.0638287	0.0402608	0.0276568	0.0223662	0.0124288	0.0592781	0.0364312	0.027971	0.0118629
591	0.0606541	0.0387607	0.0272177	0.0223533	0.012991	0.0562084	0.0351934	0.0273004	0.0121519
592	0.0585059	0.0376473	0.0271537	0.0229788	0.014049	0.0541886	0.0348214	0.0269936	0.0131971
593	0.0567977	0.0371904	0.0274937	0.0240314	0.0153948	0.0524646	0.0345564	0.0275466	0.0144274
594	0.0551219	0.0366703	0.0276189	0.0246889	0.0162327	0.0504364	0.0341996	0.0276336	0.015266
595	0.0532974	0.0365804	0.0277281	0.0255539	0.017504	0.0489229	0.0340281	0.027925	0.0165681
596	0.0514119	0.035913	0.0279081	0.0260973	0.0186349	0.0472047	0.0336263	0.0283754	0.0176581
597	0.0505186	0.0358672	0.02883	0.027456	0.0202254	0.0461898	0.0341016	0.0292217	0.0193468
598	0.0494516	0.0355621	0.0292012	0.0284766	0.0216001	0.0450184	0.0340673	0.0296593	0.0207817
599	0.0483538	0.0354676	0.0296804	0.029726	0.0228481	0.0437424	0.0340356	0.0301874	0.0221899
600	0.0466386	0.0345781	0.0296938	0.0303311	0.0237987	0.0419237	0.0337398	0.0301307	0.0232543
601	0.0452297	0.034568	0.0302671	0.0312829	0.0253077	0.0410266	0.0338672	0.0309523	0.0247777
602	0.0436428	0.0339839	0.0304222	0.0318388	0.0259926	0.0392166	0.033734	0.0311719	0.0255317
603	0.0434342	0.0346089	0.0321304	0.0340573	0.0280734	0.038907	0.0348659	0.0329408	0.0279206
604	0.0428332	0.0353364	0.0334218	0.0358516	0.0299791	0.0385652	0.035567	0.0341881	0.030095
605	0.0421768	0.0360384	0.0346611	0.0375969	0.0324621	0.0382288	0.0365778	0.0355881	0.0323788
606	0.0423919	0.0373931	0.036341	0.0399529	0.0352652	0.0383429	0.0381874	0.0374921	0.0350164
607	0.0427456	0.0390321	0.0387299	0.0425342	0.0382878	0.0388454	0.0397922	0.0400673	0.0381236
608	0.0434193	0.0406017	0.0410797	0.0455273	0.0412994	0.0394929	0.0420138	0.0426743	0.0417431
609	0.0445494	0.0428763	0.0442106	0.0497496	0.0453211	0.0406321	0.0447676	0.0460531	0.0463232
610	0.045837	0.0455684	0.0477437	0.0538348	0.0496384	0.0420458	0.0481672	0.0496167	0.0508354
611	0.0476048	0.0488979	0.0517296	0.0583728	0.0546724	0.0440334	0.0518997	0.053726	0.0561254
612	0.0490718	0.0518244	0.0551789	0.0623786	0.0594728	0.0453696	0.0550466	0.057426	0.0608612
613	0.0503026	0.0548369	0.0592309	0.0670268	0.0645359	0.0466926	0.0583608	0.0616304	0.0661377
614	0.0521188	0.0582157	0.063877	0.0725192	0.0703059	0.0488127	0.0629069	0.0664954	0.0723901
615	0.0546117	0.0628474	0.0698297	0.0793571	0.0771988	0.0513214	0.0681497	0.0721814	0.0798142
616	0.0571542	0.0675036	0.0760604	0.0865156	0.0842512	0.0542127	0.0735656	0.0784662	0.0873982
617	0.0603841	0.0729121	0.0831852	0.0944294	0.0924216	0.0574736	0.0797564	0.0856603	0.0960099
618	0.064648	0.0789469	0.0911136	0.103107	0.101614	0.0616507	0.0869431	0.0936474	0.105967
619	0.0678759	0.0847292	0.0983298	0.111222	0.110344	0.0648929	0.0937337	0.101138	0.115419
620	0.0728233	0.0919348	0.107297	0.121578	0.120729	0.0695966	0.101858	0.110769	0.126999
621	0.0778376	0.10013	0.117261	0.132991	0.132583	0.075523	0.11127	0.121126	0.1396
622	0.0833443	0.108678	0.127808	0.14491	0.145313	0.0809363	0.120649	0.132281	0.152876
623	0.0893562	0.118266	0.140023	0.158019	0.15899	0.087165	0.131639	0.144698	0.167981
624	0.0952973	0.127918	0.152151	0.171272	0.17313	0.0937138	0.142839	0.157314	0.183447
625	0.102638	0.138968	0.166557	0.186924	0.189613	0.101604	0.156132	0.172299	0.201092
626	0.110495	0.151283	0.182143	0.204011	0.207319	0.109826	0.170437	0.1879	0.220023
627	0.119117	0.164408	0.198157	0.221892	0.225631	0.118481	0.185438	0.204061	0.240193
628	0.128773	0.178542	0.216511	0.242317	0.246163	0.128046	0.202352	0.222828	0.262454
629	0.138647	0.193676	0.236436	0.26447	0.267423	0.138444	0.21971	0.242002	0.286924
630	0.15077	0.210947	0.258833	0.289618	0.291439	0.150618	0.240958	0.264254	0.314038
631	0.16421	0.230382	0.283479	0.316808	0.318291	0.163796	0.264718	0.288369	0.344502
632	0.17795	0.251306	0.309769	0.346851	0.346883	0.177889	0.289909	0.314882	0.377294
633	0.193642	0.274329	0.339808	0.380253	0.379121	0.193848	0.318542	0.34443	0.41425
634	0.211879	0.300382	0.373437	0.418612	0.414759	0.21196	0.350576	0.377759	0.456061
635	0.231858	0.328976	0.411332	0.460746	0.454601	0.232334	0.387062	0.414616	0.502019
636	0.253906	0.360946	0.45359	0.507126	0.498743	0.254794	0.426767	0.455052	0.553108
637	0.278384	0.396386	0.499868	0.559336	0.547848	0.27928	0.471072	0.500129	0.610306
638	0.306583	0.436963	0.553223	0.618172	0.602648	0.307	0.521954	0.550542	0.67444
639	0.338718	0.481966	0.613128	0.683776	0.663753	0.338386	0.579178	0.60683	0.746376
640	0.373866	0.531509	0.67921	0.757149	0.730912	0.372308	0.642483	0.67036	0.825786
641	0.413828	0.588256	0.753971	0.838956	0.80665	0.411164	0.714463	0.74109	0.916641
642	0.457771	0.650414	0.837274	0.930562	0.890216	0.45454	0.793509	0.818859	1.01672
643	0.506766	0.71884	0.930336	1.03324	0.983199	0.502427	0.882276	0.906607	1.12851
644	0.561828	0.796318	1.03405	1.14749	1.08731	0.556216	0.982056	1.00351	1.25206
645	0.623096	0.881669	1.14849	1.27278	1.20198	0.616041	1.09127	1.10967	1.389
646	0.691926	0.977967	1.27732	1.4119	1.33043	0.683921	1.21312	1.22902	1.54107
647	0.770056	1.08545	1.4192	1.56762	1.47329	0.760103	1.34764	1.36389	1.70714
648	0.851893	1.19979	1.57096	1.73329	1.62798	0.841314	1.49041	1.50613	1.88734
649	0.94167	1.32593	1.73564	1.91391	1.79879	0.930376	1.6475	1.66448	2.08131
650	1.03669	1.46112	1.91063	2.1025	1.98156	1.0282	1.81102	1.83481	2.28784
651	1.1366	1.60396	2.09234	2.29858	2.1737	1.13	1.9813	2.01463	2.50347
652	1.24232	1.75421	2.2814	2.50024	2.37668	1.23758	2.15344	2.20104	2.72586
653	1.35202	1.91026	2.47658	2.72051	2.5886	1.35017	2.34503	2.39051	2.9637
654	1.46893	2.071	2.68762	2.94578	2.80552	1.46661	2.54282	2.59116	3.20709
655	1.59583	2.24007	2.90578	3.18509	3.03223	1.59161	2.75559	2.80022	3.46222
656	1.73544	2.42409	3.15174	3.4392	3.27146	1.72707	2.9837	3.02659	3.73242
657	1.89042	2.62007	3.40778	3.71041	3.52563	1.8745	3.22706	3.26272	4.01926
658	2.05369	2.82338	3.67231	3.98634	3.78958	2.0323	3.4715	3.51003	4.31507
659	2.21918	3.04462	3.93351	4.25521	4.06278	2.19851	3.7012	3.76343	4.60273
660	2.37334	3.25278	4.16524	4.49783	4.33803	2.36563	3.89344	4.01468	4.86131
661	2.49167	3.43879	4.34152	4.68316	4.59822	2.51672	4.01838	4.24509	5.03901
662	2.55743	3.57866	4.43733	4.79077	4.83057	2.63907	4.05726	4.43658	5.15989
663	2.55529	3.64423	4.42721	4.79022	5.00311	2.70511	3.99217	4.55593	5.20524
664	2.47282	3.61244	4.29633	4.66941	5.08914	2.69508	3.81666	4.57574	5.15657
665	2.31887	3.48216	4.05329	4.42843	5.0677	2.60647	3.54712	4.48569	4.95392
666	2.11033	3.26763	3.72303	4.09174	4.93131	2.44977	3.21234	4.28728	4.62439
667	1.87577	2.995	3.33604	3.69862	4.6881	2.23866	2.83603	3.99972	4.21237
668	1.63329	2.67201	2.94404	3.26927	4.35628	1.99649	2.46488	3.65241	3.75017
669	1.39899	2.33354	2.53232	2.85692	3.95338	1.74007	2.0817	3.25584	3.26979
670	1.18627	2.01029	2.14412	2.42473	3.51078	1.48983	1.74833	2.85254	2.80093
671	0.998908	1.70948	1.80587	2.04721	3.07961	1.25672	1.45521	2.43729	2.35716
672	0.842423	1.44598	1.51661	1.72286	2.63591	1.053	1.20971	2.06802	1.97363
673	0.711309	1.21794	1.27248	1.44619	2.24439	0.876227	1.00355	1.73913	1.6427
674	0.604148	1.02559	1.06979	1.21477	1.89812	0.727551	0.833237	1.45306	1.36483
675	0.518326	0.867527	0.90452	1.02606	1.60129	0.605159	0.695119	1.21228	1.13501
676	0.451044	0.740559	0.772176	0.872852	1.35269	0.506527	0.583098	1.01267	0.947851
677	0.395738	0.63653	0.663878	0.747696	1.14649	0.424217	0.491534	0.847212	0.793912
678	0.351573	0.552329	0.577696	0.647004	0.977476	0.357099	0.416404	0.711179	0.668709
679	0.3166	0.484272	0.507622	0.56573	0.840614	0.302076	0.353821	0.598891	0.565223
680	0.290008	0.429867	0.451631	0.500713	0.730268	0.256841	0.302843	0.506848	0.480786
681	0.269071	0.385781	0.406388	0.447649	0.640679	0.219517	0.259778	0.430914	0.410696
682	0.25334	0.352097	0.371739	0.404912	0.569706	0.188914	0.224937	0.368977	0.353338
683	0.242768	0.326061	0.346191	0.372721	0.51293	0.163503	0.196389	0.317883	0.306039
684	0.236281	0.306519	0.326864	0.348032	0.468031	0.142334	0.173012	0.27678	0.267388
685	0.232046	0.29146	0.310879	0.327912	0.432354	0.123802	0.152444	0.240473	0.233774
686	0.230797	0.280779	0.300766	0.314229	0.404788	0.109024	0.135519	0.210287	0.205854
687	0.231432	0.272841	0.294218	0.303856	0.383533	0.0956221	0.120249	0.184891	0.182497
688	0.234388	0.268628	0.291103	0.296751	0.369057	0.084097	0.10667	0.162934	0.162007
689	0.241613	0.269964	0.292286	0.295583	0.360419	0.0763703	0.096882	0.146054	0.146067
690	0.250049	0.272417	0.295597	0.296093	0.353756	0.0681086	0.0875149	0.130158	0.130549
691	0.260056	0.277389	0.301053	0.299248	0.352784	0.0608554	0.0788029	0.116348	0.117548
692	0.271642	0.284836	0.309022	0.304289	0.355636	0.0556627	0.0720568	0.105082	0.106758
693	0.285726	0.294139	0.319762	0.31154	0.361073	0.050823	0.0663208	0.0952143	0.0968563
694	0.301742	0.305288	0.332858	0.32084	0.367924	0.0459419	0.0611068	0.0857229	0.0879144
695	0.320641	0.319558	0.349223	0.334278	0.379059	0.0439497	0.057579	0.0792158	0.0812986
696	0.340286	0.334702	0.366009	0.349122	0.391321	0.04029	0.0530039	0.0727597	0.0743386
697	0.361863	0.352234	0.384777	0.366637	0.406924	0.037753	0.0495012	0.0671526	0.0682074
698	0.386058	0.372683	0.407556	0.386372	0.425113	0.036483	0.0469699	0.0623793	0.0628747
699	0.412354	0.39333	0.431569	0.407499	0.444843	0.0344122	0.0439773	0.0578944	0.058027
700	0.438744	0.415858	0.457332	0.430808	0.466183	0.0323757	0.0409218	0.0533216	0.0528488
701	0.467572	0.439699	0.484942	0.455929	0.489142	0.0299489	0.0379084	0.0486189	0.0476944
702	0.500232	0.468174	0.516862	0.485244	0.517997	0.0294891	0.0368937	0.0466854	0.0457056
703	0.534627	0.497901	0.549651	0.515894	0.547968	0.0291092	0.0361807	0.0449683	0.0436823
704	0.569041	0.527371	0.58288	0.547938	0.577792	0.0276172	0.0344461	0.0413933	0.0406952
705	0.606114	0.559374	0.618653	0.581602	0.611023	0.0257208	0.0325256	0.038453	0.0376951
706	0.643886	0.592532	0.65592	0.61591	0.644488	0.0231333	0.0307326	0.0352426	0.0348278
707	0.684869	0.628941	0.696934	0.652479	0.681933	0.0231049	0.0306824	0.0349564	0.034841
708	0.726559	0.665364	0.737693	0.689768	0.720676	0.0230284	0.0304777	0.0347467	0.0346573
709	0.768604	0.70335	0.779462	0.728931	0.758517	0.0226074	0.0299662	0.0335924	0.0332108
710	0.809746	0.741039	0.821239	0.768106	0.799048	0.0214829	0.0290678	0.0321633	0.0317322
711	0.852702	0.78006	0.863287	0.806941	0.840384	0.0217683	0.0288031	0.0315761	0.0311146
712	0.895804	0.820232	0.90646	0.846436	0.8813	0.0210504	0.0279494	0.0301557	0.0293369
713	0.939471	0.859198	0.949139	0.88712	0.922597	0.0202251	0.0274757	0.0292756	0.0282469
714	0.982428	0.898699	0.992679	0.927117	0.962172	0.0197548	0.0267961	0.0282901	0.0271907
715	1.02717	0.93936	1.03758	0.967754	1.00447	0.0193493	0.025916	0.0275822	0.0260129
716	1.07372	0.980703	1.0821	1.00956	1.04696	0.0204238	0.0274611	0.0286701	0.0265548
717	1.12003	1.02242	1.1277	1.05196	1.0898	0.0202637	0.0269864	0.0272086	0.0250362
718	1.16636	1.0643	1.17442	1.09433	1.13373	0.019446	0.026181	0.0258543	0.0238507
719	1.21618	1.10969	1.22347	1.14147	1.17981	0.0200474	0.0263468	0.025535	0.0238942
720	1.26477	1.15278	1.27221	1.18717	1.22339	0.0192682	0.0252892	0.0243818	0.022098
721	1.3159	1.19763	1.32441	1.23398	1.26883	0.0193066	0.0245742	0.0238209	0.0209374
722	1.36747	1.24189	1.37553	1.28312	1.31337	0.0193503	0.0241488	0.0225904	0.01959
723	1.4224	1.28801	1.42856	1.33384	1.35974	0.0195723	0.0237108	0.0221773	0.0184121
724	1.47842	1.33622	1.48661	1.38771	1.40766	0.01878	0.0236827	0.0210474	0.0179658
725	1.53532	1.38388	1.54298	1.44317	1.45377	0.0181642	0.0238569	0.0209517	0.0169994
726	1.59428	1.43107	1.59971	1.49968	1.49803	0.0176053	0.02338	0.0201691	0.0158144
727	1.6502	1.47652	1.65624	1.55388	1.54389	0.0172032	0.0230317	0.0193183	0.0146457
728	1.70769	1.51973	1.71069	1.60766	1.58699	0.0160979	0.0220248	0.018485	0.0138291
729	1.7645	1.56381	1.76339	1.66053	1.62956	0.0184168	0.0241427	0.0199666	0.0156573
730	1.81286	1.60029	1.80769	1.7068	1.66351	0.018974	0.0247763	0.0206339	0.0158768
731	1.85246	1.62892	1.84353	1.74543	1.68967	0.0189946	0.0242528	0.0202982	0.01585
732	1.88744	1.65052	1.87006	1.77502	1.70836	0.0206668	0.0258503	0.0220409	0.0170913
733	1.90679	1.66192	1.88053	1.78936	1.71784	0.0212346	0.0263681	0.0227923	0.0176234
734	1.90812	1.65863	1.8711	1.78472	1.714	0.0198658	0.0250528	0.0215337	0.0162549
735	1.89157	1.6414	1.84311	1.76118	1.69446	0.0196818	0.0250858	0.0217983	0.0162596
736	1.85634	1.6095	1.79396	1.71712	1.65867	0.0191919	0.0243291	0.0205883	0.0156816
737	1.80139	1.56444	1.72444	1.65577	1.6077	0.0185156	0.0234969	0.0202721	0.0154282
738	1.72729	1.50468	1.63739	1.57767	1.54297	0.0185012	0.0230933	0.0201853	0.0158631
739	1.63192	1.42831	1.53338	1.48101	1.46214	0.0160979	0.0208081	0.0179281	0.013698
740	1.52492	1.34096	1.41818	1.37511	1.37122	0.016045	0.0201427	0.01736	0.0133103
741	1.40951	1.24665	1.29813	1.26221	1.27268	0.0149592	0.0189724	0.0164428	0.0122349
742	1.2895	1.14669	1.17854	1.1469	1.17211	0.0151017	0.0186778	0.016248	0.0127958
743	1.16461	1.04222	1.05838	1.03207	1.06569	0.0140209	0.0170754	0.0149301	0.0119647
744	1.04414	0.939234	0.94282	0.920533	0.96173	0.0128387	0.0155442	0.0140596	0.011143
745	0.928537	0.839644	0.833476	0.815073	0.860074	0.0122373	0.0149173	0.0128843	0.01126
746	0.819143	0.745797	0.734324	0.719001	0.763427	0.0124024	0.014987	0.0134337	0.0114842
747	0.719089	0.658764	0.644836	0.632782	0.675972	0.0105148	0.0142837	0.012673	0.0111666
748	0.628903	0.57832	0.565384	0.554714	0.594562	0.00976289	0.0123302	0.0112527	0.00971938
749	0.551724	0.50787	0.495959	0.486709	0.521738	0.00957336	0.0123889	0.0114517	0.010067
750	0.48013	0.443342	0.432164	0.42407	0.455724	0.00804281	0.0102888	0.0094407	0.0084366
751	0.418046	0.38674	0.376377	0.370664	0.397292	0.00679969	0.0094176	0.00749679	0.00694528
752	0.364269	0.337039	0.328888	0.323747	0.346947	0.00587484	0.00811791	0.00651826	0.00649108
753	0.318397	0.295466	0.288531	0.284367	0.304727	0.00604547	0.00855178	0.00677693	0.00755566
754	0.279396	0.260802	0.253867	0.251029	0.268102	0.00733746	0.00956174	0.00826258	0.00857096
755	0.245142	0.229467	0.223217	0.22042	0.236317	0.00760037	0.0096373	0.00871492	0.00865743
756	0.21488	0.201982	0.196003	0.194084	0.207136	0.00774851	0.0100056	0.00870517	0.00877141
757	0.187089	0.176099	0.171627	0.170381	0.181493	0.00581296	0.00800351	0.00690137	0.00668077
758	0.164286	0.154626	0.150769	0.150734	0.16053	0.00585418	0.00774586	0.00701894	0.00620516
759	0.146718	0.137948	0.135124	0.134359	0.143218	0.0070054	0.0091067	0.00831087	0.00760322
760	0.129262	0.120712	0.118888	0.117928	0.125824	0.00571708	0.00738276	0.00698092	0.00660633
761	0.115677	0.10876	0.107307	0.105644	0.111758	0.00606162	0.00832058	0.00849378	0.00707119
762	0.102926	0.0963571	0.0959583	0.0937747	0.0993014	0.00519993	0.00737069	0.00756908	0.00660034
763	0.0921246	0.0850293	0.085388	0.083497	0.0885593	0.00460199	0.00648908	0.00617247	0.00566482
764	0.0830511	0.0769238	0.0776593	0.0757721	0.0804187	0.00538202	0.0071088	0.00675173	0.00664084
765	0.0753091	0.0703763	0.0708474	0.069067	0.0733006	0.00565743	0.0074119	0.00675323	0.0074237
766	0.0678831	0.0631554	0.0639496	0.0624557	0.0659273	0.00481581	0.0064366	0.00666071	0.00666274
767	0.0612576	0.0573036	0.0576618	0.0568656	0.0595331	0.00445196	0.0061358	0.00587849	0.00641942
768	0.056301	0.0529258	0.0535573	0.0524784	0.0550872	0.00497079	0.0067879	0.00626322	0.00682313
769	0.0517748	0.0492389	0.050564	0.049425	0.0516008	0.00493836	0.00724717	0.00608383	0.00711446
770	0.0464978	0.0438553	0.0453642	0.0442897	0.0460291	0.003617	0.00574418	0.00526566	0.00538077
771	0.0433439	0.0410802	0.0421089	0.0409552	0.042556	0.00405307	0.00642623	0.00543586	0.00561691
772	0.0403576	0.038488	0.0397312	0.0377259	0.0395456	0.00450039	0.00618411	0.00545974	0.00624981
773	0.0372801	0.0346573	0.036478	0.0345741	0.0355423	0.0035251	0.00547147	0.0043581	0.0053123
774	0.0347224	0.0312288	0.0334859	0.0323043	0.033283	0.00287243	0.00519034	0.00390839	0.00477101
775	0.0310711	0.0277588	0.0302462	0.0288573	0.0298399	0.00200946	0.00396938	0.00207352	0.00352241
776	0.0288766	0.0270528	0.0294769	0.0282884	0.0292429	0.00249901	0.00494217	0.00308688	0.00426733
777	0.0281198	0.0267234	0.0285156	0.0277511	0.0283341	0.00299761	0.00530711	0.00384194	0.00496761
778	0.02755	0.0262192	0.0276518	0.0269988	0.0273912	0.00422336	0.00599493	0.00483459	0.00578104
779	0.0245548	0.0232526	0.0247899	0.024339	0.0240802	0.00294828	0.00443	0.0031024	0.0041239
780	0.0245692	0.0233797	0.0251969	0.0239241	0.023701	0.00426316	0.00544749	0.00494661	0.00593342
781	0.0252387	0.0240534	0.0256199	0.024488	0.0240744	0.00610228	0.00782349	0.00652587	0.00825207
782	0.0234857	0.0218656	0.0229566	0.0227089	0.0220041	0.00569811	0.0068745	0.005206	0.00707427
783	0.0211936	0.0192921	0.0208889	0.0205202	0.0195207	0.00417964	0.0056667	0.00369999	0.00606901
784	0.0195503	0.0183183	0.019546	0.0195594	0.0187092	0.00364987	0.00562469	0.00343584	0.00575894
785	0.0197256	0.0189896	0.020165	0.0199184	0.0198857	0.00567219	0.00708248	0.00549062	0.00728154
786	0.0196786	0.0186359	0.0201417	0.0191978	0.0193971	0.00603187	0.00743086	0.00629783	0.00747949
787	0.0193279	0.0177134	0.0194202	0.0184961	0.0188494	0.00556657	0.00741097	0.00618289	0.00700186
788	0.0168528	0.0155899	0.0161274	0.0159577	0.0161587	0.00386447	0.00571194	0.00484192	0.00534086
789	0.0136172	0.0117604	0.0127716	0.0129143	0.0130837	0.00129957	0.00337876	0.00241411	0.0029577
790	0.0145328	0.0125151	0.0135833	0.0134633	0.013815	0.00254982	0.00461969	0.00310836	0.00322984
791	0.0138847	0.0122406	0.0135796	0.0132344	0.013805	0.00233836	0.0048049	0.00348311	0.003493
792	0.0137999	0.0120583	0.0140301	0.0131268	0.0133844	0.00295645	0.00487898	0.00339837	0.00368512
793	0.0136106	0.012028	0.0135248	0.0129879	0.0132971	0.00336448	0.00488301	0.00408978	0.00417199
794	0.0125232	0.0115321	0.0130276	0.0126852	0.0121477	0.0034721	0.0040395	0.00396207	0.00382241
795	0.0119985	0.0112676	0.0126374	0.0114525	0.011411	0.00310634	0.00406019	0.00306188	0.00299957
796	0.0122108	0.0113997	0.0126804	0.011972	0.0114826	0.00362259	0.00503803	0.0034813	0.00335678
797	0.0100338	0.00895606	0.00997512	0.00989804	0.00961109	0.00101962	0.00242099	0.00126616	0.0010757
798	0.00947059	0.00828478	0.00937067	0.00880101	0.00842682	0.000440113	0.00142608	0.000482169	0.00115723
799	0.010223	0.00933397	0.00973422	0.0100217	0.00935162	0.00111146	0.00266327	0.00129856	0.00208457
800	0.0108616	0.00985471	0.0104688	0.010748	0.0100903	0.00182877	0.0040903	0.00278981	0.00371286

## Sheet: YPFD
Raw data for calculating yield photon flux density (YPFD) for Table 1
		Spectrum Data										RQE x Spectrum
nm	RQE	Treatment									nm	Treatment											Treatment
		1	2	3	4	5	6	7	8	9		1	2	3	4	5	6	7	8	9			1	2	3	4	5	6	7	8	9
		B60G60R60+FR60	B60G30R90+FR60	B60G15R105+FR60	B60G6R114+FR60	B60R120+FR60	B60G60R60	B60G30R90	B60G15R105	B60R120		B60G60R60+FR60	B60G30R90+FR60	B60G15R105+FR60	B60G6R114+FR60	B60R120+FR60	B60G60R60	B60G30R90	B60G15R105	B60R120			B60G60R60+FR60	B60G30R90+FR60	B60G15R105+FR60	B60G6R114+FR60	B60R120+FR60	B60G60R60	B60G30R90	B60G15R105	B60R120
400	0.66	0.0114519	0.00984902	0.00958456	0.00927486	0.00756372	0.00902263	0.0111163	0.00881169	0.00827107	400	0.00755825	0.00650035	0.00632581	0.0061214	0.00499206	0.00595494	0.00733679	0.00581571	0.0054589		YPFD	160.426	158.754	162.688	162.973	169.761	146.429	153.196	154.978	155.814
402	0.67	0.0124298	0.0105364	0.0109551	0.0103979	0.00897409	0.0102148	0.0128464	0.0105064	0.009329	402	0.00832795	0.00705937	0.00733991	0.00696656	0.00601264	0.00684393	0.00860712	0.00703927	0.00625043
404	0.68	0.0137578	0.0119378	0.0118982	0.0118449	0.0100718	0.0118904	0.0144198	0.0114853	0.0102745	404	0.00935529	0.00811769	0.00809079	0.00805452	0.00684885	0.0080855	0.00980545	0.00780999	0.00698663
406	0.69	0.0158147	0.0130444	0.0133318	0.0137229	0.0116812	0.0133941	0.0165359	0.0129852	0.0114203	406	0.0109121	0.00900067	0.00919893	0.00946879	0.00806004	0.00924194	0.0114098	0.0089598	0.00788001
408	0.7	0.0181423	0.0150276	0.0160174	0.0159526	0.0136063	0.0154106	0.0198721	0.0151441	0.0126813	408	0.0126996	0.0105193	0.0112122	0.0111668	0.00952443	0.0107874	0.0139105	0.0106009	0.00887693
410	0.71	0.0216009	0.0177377	0.0191694	0.0192388	0.0160623	0.018159	0.0242804	0.0187348	0.0151164	410	0.0153366	0.0125937	0.0136103	0.0136595	0.0114043	0.0128929	0.0172391	0.0133017	0.0107327
412	0.72	0.0260129	0.0210934	0.0233043	0.0238449	0.0196336	0.0211507	0.0309359	0.0234144	0.0183683	412	0.0187293	0.0151873	0.0167791	0.0171683	0.0141362	0.0152285	0.0222738	0.0168584	0.0132252
414	0.73	0.033576	0.0269639	0.0311292	0.0311481	0.0246846	0.0266014	0.041482	0.0317608	0.0236878	414	0.0245105	0.0196836	0.0227243	0.0227381	0.0180197	0.0194191	0.0302819	0.0231854	0.0172921
416	0.74	0.0441268	0.0350523	0.0411771	0.0423029	0.0328453	0.034216	0.0562046	0.0423066	0.0314552	416	0.0326538	0.0259387	0.0304711	0.0313041	0.0243055	0.0253198	0.0415914	0.0313069	0.0232769
418	0.74	0.0589088	0.0465286	0.0562394	0.0580387	0.0438816	0.0449662	0.078096	0.0571139	0.0424597	418	0.0435925	0.0344311	0.0416172	0.0429486	0.0324724	0.033275	0.057791	0.0422643	0.0314202
420	0.75	0.0801251	0.0621878	0.077207	0.0802877	0.0593681	0.0592956	0.109528	0.079189	0.057329	420	0.0600938	0.0466408	0.0579052	0.0602157	0.0445261	0.0444717	0.0821457	0.0593918	0.0429968
422	0.75	0.11057	0.0847771	0.107722	0.112484	0.0805788	0.0802756	0.153694	0.110272	0.0784181	422	0.0829278	0.0635828	0.0807916	0.0843627	0.0604341	0.0602067	0.115271	0.0827042	0.0588136
424	0.76	0.154823	0.118228	0.151906	0.158983	0.113063	0.11156	0.217506	0.155121	0.110439	424	0.117666	0.0898531	0.115448	0.120827	0.0859281	0.0847855	0.165304	0.117892	0.0839336
426	0.76	0.214731	0.163928	0.212832	0.222913	0.15753	0.15509	0.305247	0.216294	0.154482	426	0.163196	0.124585	0.161752	0.169414	0.119723	0.117868	0.231987	0.164384	0.117406
428	0.76	0.301601	0.231943	0.300721	0.314162	0.222948	0.219366	0.428261	0.303229	0.220098	428	0.229217	0.176277	0.228548	0.238763	0.16944	0.166718	0.325478	0.230454	0.167274
430	0.76	0.418086	0.322956	0.417816	0.43779	0.311827	0.305304	0.593763	0.419317	0.308198	430	0.317745	0.245446	0.31754	0.33272	0.236988	0.232031	0.45126	0.318681	0.23423
432	0.76	0.569926	0.442332	0.570656	0.60093	0.427731	0.416998	0.807539	0.568716	0.423902	432	0.433143	0.336172	0.433698	0.456707	0.325076	0.316918	0.61373	0.432224	0.322166
434	0.76	0.763792	0.597994	0.767152	0.80515	0.578307	0.563421	1.07594	0.75924	0.57657	434	0.580482	0.454476	0.583036	0.611914	0.439513	0.4282	0.817716	0.577022	0.438193
436	0.75	1.00756	0.79851	1.01348	1.05772	0.773301	0.752126	1.39276	0.997943	0.77464	436	0.755667	0.598882	0.76011	0.793292	0.579976	0.564094	1.04457	0.748457	0.58098
438	0.75	1.29082	1.04872	1.30144	1.34564	1.01539	0.985942	1.72898	1.27537	1.02013	438	0.968117	0.786541	0.976083	1.00923	0.76154	0.739457	1.29673	0.956525	0.765098
440	0.75	1.60126	1.35112	1.61634	1.65099	1.30771	1.27212	2.04089	1.57846	1.31742	440	1.20094	1.01334	1.21226	1.23824	0.980783	0.954092	1.53067	1.18384	0.988067
442	0.75	1.91369	1.70561	1.93521	1.95076	1.65134	1.60422	2.29234	1.88247	1.66583	442	1.43527	1.27921	1.45141	1.46307	1.23851	1.20317	1.71926	1.41185	1.24938
444	0.75	2.1811	2.07776	2.20956	2.20657	2.01113	1.95472	2.42931	2.1425	2.023	444	1.63583	1.55832	1.65717	1.65492	1.50835	1.46604	1.82198	1.60688	1.51725
446	0.75	2.36199	2.41519	2.39601	2.38049	2.33707	2.2683	2.43867	2.32046	2.33541	446	1.77149	1.81139	1.79701	1.78537	1.7528	1.70122	1.829	1.74034	1.75156
448	0.75	2.43388	2.65333	2.47513	2.44644	2.56512	2.48861	2.35223	2.40387	2.53966	448	1.82541	1.99	1.85635	1.83483	1.92384	1.86646	1.76417	1.8029	1.90474
450	0.75	2.35042	2.70452	2.39854	2.36093	2.60692	2.52937	2.15657	2.3444	2.55352	450	1.76282	2.02839	1.79891	1.7707	1.95519	1.89702	1.61742	1.7583	1.91514
452	0.75	2.13674	2.55484	2.18257	2.14507	2.46229	2.38459	1.89002	2.1564	2.38193	452	1.60256	1.91613	1.63693	1.6088	1.84672	1.78844	1.41752	1.6173	1.78645
454	0.74	1.82947	2.23991	1.86791	1.83276	2.16269	2.09087	1.58571	1.86766	2.06307	454	1.35381	1.65753	1.38225	1.35624	1.60039	1.54724	1.17343	1.38207	1.52667
456	0.74	1.49776	1.85499	1.52659	1.49537	1.78951	1.73059	1.2877	1.54377	1.68927	456	1.10834	1.37269	1.12968	1.10657	1.32424	1.28064	0.952896	1.14239	1.25006
458	0.73	1.20364	1.49384	1.22411	1.19996	1.44153	1.39503	1.03267	1.24693	1.3523	458	0.878658	1.09051	0.893597	0.875969	1.05232	1.01837	0.75385	0.910257	0.987179
460	0.73	0.970589	1.19862	0.98203	0.962009	1.1562	1.12142	0.829696	1.0019	1.08288	460	0.70853	0.874994	0.716882	0.702266	0.844026	0.81864	0.605678	0.731389	0.7905
462	0.72	0.789244	0.973129	0.797143	0.778799	0.938127	0.912732	0.670868	0.810771	0.879763	462	0.568256	0.700653	0.573943	0.560735	0.675451	0.657167	0.483025	0.583755	0.63343
464	0.71	0.648988	0.800556	0.653057	0.636778	0.769853	0.752467	0.545693	0.662054	0.722943	464	0.460781	0.568394	0.46367	0.452112	0.546596	0.534251	0.387442	0.470059	0.51329
466	0.7	0.536072	0.661406	0.535187	0.5233	0.635068	0.624608	0.445484	0.543673	0.595227	466	0.375251	0.462984	0.374631	0.36631	0.444547	0.437225	0.311839	0.380571	0.416659
468	0.7	0.439197	0.540421	0.43383	0.424202	0.51679	0.51259	0.360491	0.442417	0.483619	468	0.307438	0.378295	0.303681	0.296942	0.361753	0.358813	0.252344	0.309692	0.338533
470	0.69	0.355622	0.433993	0.346788	0.337806	0.41328	0.41607	0.288944	0.355064	0.384976	470	0.245379	0.299455	0.239284	0.233086	0.285163	0.287088	0.199372	0.244994	0.265633
472	0.69	0.288737	0.345788	0.274517	0.267704	0.326817	0.335191	0.232212	0.28295	0.303901	472	0.199228	0.238594	0.189416	0.184716	0.225503	0.231282	0.160226	0.195236	0.209692
474	0.68	0.236686	0.27501	0.217444	0.211114	0.257297	0.271571	0.186842	0.224534	0.238884	474	0.160946	0.187007	0.147862	0.143558	0.174962	0.184668	0.127053	0.152683	0.162441
476	0.68	0.198466	0.220713	0.174423	0.168367	0.203811	0.224087	0.152443	0.179158	0.189297	476	0.134957	0.150085	0.118608	0.114489	0.138592	0.152379	0.103661	0.121827	0.128722
478	0.68	0.171943	0.180659	0.141662	0.136359	0.163927	0.19016	0.127308	0.145344	0.152419	478	0.116921	0.122848	0.0963304	0.092724	0.11147	0.129309	0.0865696	0.0988342	0.103645
480	0.69	0.153233	0.15005	0.116138	0.110596	0.131778	0.166069	0.107863	0.118115	0.122773	480	0.105731	0.103534	0.0801352	0.076311	0.0909267	0.114588	0.0744254	0.0814993	0.0847136
482	0.69	0.143559	0.12908	0.0982054	0.0922088	0.109466	0.15179	0.095166	0.100235	0.102049	482	0.0990556	0.0890652	0.0677618	0.0636241	0.0755316	0.104735	0.0656645	0.0691623	0.0704137
484	0.69	0.137451	0.110738	0.0817123	0.075282	0.0888139	0.14087	0.0844526	0.0833858	0.0827244	484	0.0948413	0.0764091	0.0563815	0.0519446	0.0612816	0.0972003	0.0582723	0.0575362	0.0570799
486	0.69	0.137802	0.097795	0.0692377	0.0623182	0.0729383	0.137121	0.07827	0.0707133	0.0675473	486	0.0950835	0.0674786	0.047774	0.0429996	0.0503274	0.0946136	0.0540063	0.0487922	0.0466077
488	0.69	0.143353	0.0885171	0.0594691	0.0512109	0.0590201	0.138052	0.0747427	0.0609654	0.0544867	488	0.0989138	0.0610768	0.0410337	0.0353355	0.0407239	0.095256	0.0515724	0.0420662	0.0375958
490	0.7	0.155086	0.0829551	0.0521422	0.0422411	0.0475924	0.144958	0.0745612	0.0533878	0.0439864	490	0.10856	0.0580686	0.0364996	0.0295688	0.0333147	0.10147	0.0521929	0.0373714	0.0307905
492	0.7	0.174951	0.0821454	0.0479182	0.036376	0.0396686	0.160478	0.0793202	0.0497006	0.0363382	492	0.122466	0.0575018	0.0335428	0.0254632	0.027768	0.112334	0.0555242	0.0347904	0.0254368
494	0.7	0.201253	0.0842166	0.0454466	0.0311538	0.032492	0.181514	0.0868136	0.0469648	0.0296063	494	0.140877	0.0589516	0.0318126	0.0218076	0.0227444	0.12706	0.0607695	0.0328753	0.0207244
496	0.7	0.236956	0.0907284	0.0451293	0.0274736	0.0273003	0.210876	0.0987506	0.046792	0.0248016	496	0.165869	0.0635099	0.0315905	0.0192315	0.0191102	0.147613	0.0691254	0.0327544	0.0173611
498	0.71	0.283068	0.102256	0.0478713	0.0259032	0.0235817	0.249272	0.115639	0.0492096	0.0213799	498	0.200978	0.0726018	0.0339886	0.0183913	0.016743	0.176983	0.0821038	0.0349388	0.0151797
500	0.71	0.33909	0.117298	0.0513638	0.0242664	0.0202967	0.297949	0.13717	0.0532207	0.0182086	500	0.240754	0.0832814	0.0364683	0.0172292	0.0144106	0.211544	0.0973907	0.0377867	0.0129281
502	0.71	0.407371	0.13713	0.0573937	0.0235336	0.0176676	0.357314	0.163776	0.0595107	0.0154646	502	0.289233	0.0973623	0.0407495	0.0167088	0.012544	0.253693	0.116281	0.0422526	0.0109798
504	0.71	0.488011	0.1622	0.0654649	0.0234148	0.015416	0.427991	0.196431	0.0683388	0.0134307	504	0.346488	0.115162	0.0464801	0.0166245	0.0109454	0.303874	0.139466	0.0485205	0.00953577
506	0.72	0.580987	0.191851	0.0760657	0.0238806	0.0136312	0.511953	0.234686	0.0792476	0.0111951	506	0.41831	0.138133	0.0547673	0.017194	0.00981448	0.368606	0.168974	0.0570582	0.00806044
508	0.72	0.684491	0.228152	0.0896299	0.0252626	0.0118842	0.605722	0.277978	0.0928127	0.00938726	508	0.492834	0.16427	0.0645335	0.018189	0.00855664	0.43612	0.200144	0.0668251	0.00675882
510	0.72	0.79941	0.27184	0.107681	0.0293273	0.0122149	0.711151	0.328659	0.111449	0.0100559	510	0.575575	0.195725	0.0775306	0.0211157	0.00879472	0.512029	0.236634	0.080243	0.00724027
512	0.72	0.918023	0.31878	0.12691	0.0320086	0.0111699	0.822476	0.380969	0.131819	0.00854272	512	0.660977	0.229522	0.0913752	0.0230462	0.00804233	0.592182	0.274298	0.0949096	0.00615076
514	0.73	1.03832	0.370658	0.150453	0.036805	0.0111583	0.936868	0.437446	0.15609	0.00806219	514	0.757977	0.27058	0.109831	0.0268677	0.00814558	0.683913	0.319335	0.113946	0.0058854
516	0.73	1.15429	0.426123	0.176998	0.0426651	0.0114024	1.05013	0.495082	0.183857	0.00798117	516	0.842631	0.31107	0.129208	0.0311455	0.00832377	0.766596	0.36141	0.134215	0.00582625
518	0.73	1.25974	0.482761	0.20657	0.0499351	0.0121916	1.1539	0.550749	0.214221	0.00832253	518	0.919613	0.352416	0.150796	0.0364526	0.00889984	0.842347	0.402047	0.156381	0.00607545
520	0.73	1.34798	0.538857	0.237749	0.0578498	0.012336	1.24488	0.602962	0.245823	0.00824606	520	0.984024	0.393365	0.173557	0.0422303	0.00900528	0.908761	0.440162	0.179451	0.00601962
522	0.74	1.42031	0.591783	0.270679	0.0670966	0.0127264	1.3191	0.649044	0.279206	0.00822098	522	1.05103	0.43792	0.200302	0.0496515	0.00941757	0.976134	0.480293	0.206612	0.00608352
524	0.74	1.46364	0.636628	0.301128	0.0759001	0.0131607	1.36784	0.683019	0.309853	0.00808317	524	1.0831	0.471105	0.222835	0.0561661	0.00973889	1.0122	0.505434	0.229291	0.00598154
526	0.75	1.48447	0.672916	0.330018	0.0861946	0.0144439	1.39379	0.706499	0.338212	0.00897348	526	1.11335	0.504687	0.247513	0.0646459	0.0108329	1.04534	0.529874	0.253659	0.00673011
528	0.75	1.47936	0.696309	0.352241	0.0955132	0.0140054	1.39321	0.715496	0.359857	0.00829099	528	1.10952	0.522232	0.264181	0.0716349	0.0105041	1.04491	0.536622	0.269893	0.00621824
530	0.76	1.44541	0.704586	0.366551	0.103413	0.0137029	1.36671	0.708674	0.374056	0.00771739	530	1.09851	0.535485	0.278579	0.0785941	0.0104142	1.0387	0.538593	0.284282	0.00586522
532	0.77	1.38658	0.6985	0.373858	0.110224	0.01387	1.31813	0.687619	0.380383	0.00800543	532	1.06766	0.537845	0.28787	0.0848728	0.0106799	1.01496	0.529467	0.292895	0.00616418
534	0.78	1.31131	0.679134	0.371864	0.115243	0.014315	1.25188	0.656213	0.377779	0.00865993	534	1.02282	0.529725	0.290054	0.0898898	0.0111657	0.976465	0.511846	0.294668	0.00675475
536	0.8	1.22318	0.646173	0.360007	0.115967	0.0132497	1.17036	0.61433	0.364919	0.00773741	536	0.978542	0.516939	0.288005	0.0927733	0.0105997	0.936284	0.491464	0.291935	0.00618993
538	0.81	1.12812	0.605042	0.342057	0.114251	0.0127429	1.08115	0.567459	0.345808	0.00760432	538	0.913781	0.490084	0.277066	0.0925434	0.0103217	0.875734	0.459642	0.280104	0.0061595
540	0.82	1.02994	0.55798	0.318814	0.110104	0.0119543	0.98894	0.5179	0.32183	0.00688451	540	0.844551	0.457544	0.261428	0.0902856	0.00980253	0.810931	0.424678	0.263901	0.0056453
542	0.83	0.935264	0.51092	0.293638	0.104313	0.0112314	0.899871	0.469972	0.296754	0.00647908	542	0.776269	0.424064	0.243719	0.0865802	0.00932205	0.746893	0.390077	0.246306	0.00537763
544	0.84	0.844978	0.464578	0.267021	0.0970527	0.0109268	0.81503	0.423979	0.270443	0.00647149	544	0.709781	0.390245	0.224298	0.0815242	0.00917853	0.684625	0.356142	0.227172	0.00543605
546	0.85	0.762052	0.421268	0.242199	0.0897726	0.0101902	0.735882	0.381513	0.245938	0.00643211	546	0.647744	0.358078	0.205869	0.0763067	0.0086617	0.6255	0.324286	0.209047	0.00546729
548	0.86	0.684449	0.380729	0.219131	0.0828297	0.0102567	0.661811	0.343121	0.223027	0.00707267	548	0.588626	0.327427	0.188453	0.0712335	0.00882079	0.569158	0.295084	0.191803	0.00608249
550	0.87	0.61343	0.343078	0.197757	0.0756347	0.00986099	0.593699	0.308074	0.201566	0.00677816	550	0.533684	0.298478	0.172048	0.0658022	0.00857906	0.516518	0.268025	0.175362	0.005897
552	0.88	0.547216	0.30864	0.177909	0.0684589	0.00872554	0.530829	0.275533	0.181742	0.00569914	552	0.48155	0.271603	0.15656	0.0602438	0.00767848	0.467129	0.242469	0.159933	0.00501525
554	0.88	0.488971	0.277503	0.160682	0.0629139	0.0086881	0.474787	0.246692	0.163801	0.00589943	554	0.430295	0.244203	0.1414	0.0553642	0.00764553	0.417812	0.217089	0.144145	0.0051915
556	0.89	0.435396	0.249213	0.145243	0.0579662	0.00818144	0.422868	0.220283	0.147347	0.00572987	556	0.387502	0.2218	0.129267	0.0515899	0.00728149	0.376352	0.196052	0.131139	0.00509958
558	0.9	0.387524	0.223159	0.130217	0.0529079	0.00787966	0.375667	0.196229	0.132314	0.00591696	558	0.348772	0.200843	0.117195	0.0476171	0.00709169	0.3381	0.176606	0.119083	0.00532526
560	0.91	0.343581	0.199143	0.116281	0.0486826	0.00725844	0.333448	0.174293	0.118292	0.00571704	560	0.312659	0.18122	0.105816	0.0443011	0.00660518	0.303437	0.158607	0.107646	0.00520251
562	0.91	0.304099	0.177019	0.104032	0.0448204	0.00726466	0.295503	0.154463	0.105869	0.00579324	562	0.27673	0.161087	0.0946691	0.0407866	0.00661084	0.268908	0.140562	0.096341	0.00527185
564	0.92	0.269729	0.158048	0.0937682	0.0415061	0.00799343	0.261958	0.137831	0.0955818	0.00637598	564	0.248151	0.145404	0.0862668	0.0381856	0.00735396	0.241001	0.126805	0.0879352	0.0058659
566	0.93	0.239209	0.140424	0.0833672	0.0379702	0.00776577	0.231907	0.122157	0.0848773	0.00616388	566	0.222464	0.130595	0.0775315	0.0353123	0.00722216	0.215673	0.113606	0.0789359	0.00573241
568	0.93	0.212103	0.124898	0.0747276	0.0352969	0.00828379	0.205003	0.108517	0.0755991	0.00661101	568	0.197256	0.116155	0.0694966	0.0328261	0.00770392	0.190653	0.100921	0.0703072	0.00614824
570	0.94	0.18744	0.110449	0.0657811	0.0312669	0.00729431	0.181207	0.0956644	0.0664939	0.0057959	570	0.176194	0.103822	0.0618342	0.0293909	0.00685665	0.170334	0.0899246	0.0625043	0.00544815
572	0.94	0.167121	0.09853	0.0591597	0.0290806	0.00763361	0.1613	0.0857718	0.0596448	0.00637903	572	0.157094	0.0926182	0.0556101	0.0273357	0.00717559	0.151622	0.0806255	0.0560661	0.00599629
574	0.95	0.14893	0.0879672	0.0534618	0.0278809	0.00826471	0.143834	0.0771487	0.0542117	0.00688137	574	0.141484	0.0835689	0.0507887	0.0264868	0.00785148	0.136643	0.0732912	0.0515011	0.0065373
576	0.95	0.133207	0.0792099	0.0484307	0.0264517	0.00879946	0.127842	0.0693158	0.0491698	0.00745357	576	0.126546	0.0752494	0.0460091	0.0251291	0.00835948	0.12145	0.06585	0.0467113	0.00708089
578	0.96	0.118446	0.0708156	0.0433754	0.0247013	0.00858583	0.113638	0.0617473	0.0439894	0.00718959	578	0.113708	0.0679829	0.0416404	0.0237133	0.0082424	0.109093	0.0592774	0.0422299	0.00690201
580	0.96	0.10641	0.0638266	0.0400074	0.0240529	0.00910923	0.10168	0.0559407	0.0400683	0.00768323	580	0.102153	0.0612735	0.0384071	0.0230908	0.00874486	0.0976131	0.053703	0.0384656	0.0073759
582	0.97	0.095425	0.0576001	0.0367593	0.0233724	0.0094719	0.0907991	0.0507951	0.0371472	0.0081744	582	0.0925623	0.0558721	0.0356566	0.0226713	0.00918774	0.0880751	0.0492713	0.0360328	0.00792917
584	0.97	0.0854307	0.052128	0.033709	0.022375	0.00977124	0.0807586	0.0460556	0.0339761	0.00865681	584	0.0828677	0.0505642	0.0326977	0.0217037	0.00947811	0.0783358	0.0446739	0.0329568	0.00839711
586	0.98	0.0771688	0.0479832	0.0313001	0.0222651	0.0103652	0.0727799	0.042246	0.0315273	0.0093381	586	0.0756254	0.0470236	0.0306741	0.0218198	0.0101579	0.0713243	0.0414011	0.0308968	0.00915134
588	0.98	0.070393	0.044321	0.0296336	0.0225781	0.0116548	0.066096	0.0398329	0.0300707	0.0111978	588	0.0689851	0.0434346	0.0290409	0.0221265	0.0114217	0.0647741	0.0390362	0.0294693	0.0109738
590	0.99	0.0638287	0.0402608	0.0276568	0.0223662	0.0124288	0.0592781	0.0364312	0.027971	0.0118629	590	0.0631904	0.0398582	0.0273802	0.0221426	0.0123045	0.0586853	0.0360669	0.0276913	0.0117443
592	0.99	0.0585059	0.0376473	0.0271537	0.0229788	0.014049	0.0541886	0.0348214	0.0269936	0.0131971	592	0.0579208	0.0372709	0.0268821	0.022749	0.0139085	0.0536467	0.0344732	0.0267236	0.0130651
594	0.99	0.0551219	0.0366703	0.0276189	0.0246889	0.0162327	0.0504364	0.0341996	0.0276336	0.015266	594	0.0545707	0.0363036	0.0273427	0.024442	0.0160703	0.0499321	0.0338576	0.0273572	0.0151133
596	1	0.0514119	0.035913	0.0279081	0.0260973	0.0186349	0.0472047	0.0336263	0.0283754	0.0176581	596	0.0514119	0.035913	0.0279081	0.0260973	0.0186349	0.0472047	0.0336263	0.0283754	0.0176581
598	1	0.0494516	0.0355621	0.0292012	0.0284766	0.0216001	0.0450184	0.0340673	0.0296593	0.0207817	598	0.0494516	0.0355621	0.0292012	0.0284766	0.0216001	0.0450184	0.0340673	0.0296593	0.0207817
600	1	0.0466386	0.0345781	0.0296938	0.0303311	0.0237987	0.0419237	0.0337398	0.0301307	0.0232543	600	0.0466386	0.0345781	0.0296938	0.0303311	0.0237987	0.0419237	0.0337398	0.0301307	0.0232543
602	1	0.0436428	0.0339839	0.0304222	0.0318388	0.0259926	0.0392166	0.033734	0.0311719	0.0255317	602	0.0436428	0.0339839	0.0304222	0.0318388	0.0259926	0.0392166	0.033734	0.0311719	0.0255317
604	1	0.0428332	0.0353364	0.0334218	0.0358516	0.0299791	0.0385652	0.035567	0.0341881	0.030095	604	0.0428332	0.0353364	0.0334218	0.0358516	0.0299791	0.0385652	0.035567	0.0341881	0.030095
606	1	0.0423919	0.0373931	0.036341	0.0399529	0.0352652	0.0383429	0.0381874	0.0374921	0.0350164	606	0.0423919	0.0373931	0.036341	0.0399529	0.0352652	0.0383429	0.0381874	0.0374921	0.0350164
608	1	0.0434193	0.0406017	0.0410797	0.0455273	0.0412994	0.0394929	0.0420138	0.0426743	0.0417431	608	0.0434193	0.0406017	0.0410797	0.0455273	0.0412994	0.0394929	0.0420138	0.0426743	0.0417431
610	1	0.045837	0.0455684	0.0477437	0.0538348	0.0496384	0.0420458	0.0481672	0.0496167	0.0508354	610	0.045837	0.0455684	0.0477437	0.0538348	0.0496384	0.0420458	0.0481672	0.0496167	0.0508354
612	1	0.0490718	0.0518244	0.0551789	0.0623786	0.0594728	0.0453696	0.0550466	0.057426	0.0608612	612	0.0490718	0.0518244	0.0551789	0.0623786	0.0594728	0.0453696	0.0550466	0.057426	0.0608612
614	1	0.0521188	0.0582157	0.063877	0.0725192	0.0703059	0.0488127	0.0629069	0.0664954	0.0723901	614	0.0521188	0.0582157	0.063877	0.0725192	0.0703059	0.0488127	0.0629069	0.0664954	0.0723901
616	1	0.0571542	0.0675036	0.0760604	0.0865156	0.0842512	0.0542127	0.0735656	0.0784662	0.0873982	616	0.0571542	0.0675036	0.0760604	0.0865156	0.0842512	0.0542127	0.0735656	0.0784662	0.0873982
618	1	0.064648	0.0789469	0.0911136	0.103107	0.101614	0.0616507	0.0869431	0.0936474	0.105967	618	0.064648	0.0789469	0.0911136	0.103107	0.101614	0.0616507	0.0869431	0.0936474	0.105967
620	1	0.0728233	0.0919348	0.107297	0.121578	0.120729	0.0695966	0.101858	0.110769	0.126999	620	0.0728233	0.0919348	0.107297	0.121578	0.120729	0.0695966	0.101858	0.110769	0.126999
622	1	0.0833443	0.108678	0.127808	0.14491	0.145313	0.0809363	0.120649	0.132281	0.152876	622	0.0833443	0.108678	0.127808	0.14491	0.145313	0.0809363	0.120649	0.132281	0.152876
624	1	0.0952973	0.127918	0.152151	0.171272	0.17313	0.0937138	0.142839	0.157314	0.183447	624	0.0952973	0.127918	0.152151	0.171272	0.17313	0.0937138	0.142839	0.157314	0.183447
626	1	0.110495	0.151283	0.182143	0.204011	0.207319	0.109826	0.170437	0.1879	0.220023	626	0.110495	0.151283	0.182143	0.204011	0.207319	0.109826	0.170437	0.1879	0.220023
628	0.99	0.128773	0.178542	0.216511	0.242317	0.246163	0.128046	0.202352	0.222828	0.262454	628	0.127486	0.176757	0.214346	0.239893	0.243702	0.126765	0.200329	0.220599	0.25983
630	0.99	0.15077	0.210947	0.258833	0.289618	0.291439	0.150618	0.240958	0.264254	0.314038	630	0.149262	0.208837	0.256245	0.286722	0.288524	0.149112	0.238548	0.261612	0.310897
632	0.99	0.17795	0.251306	0.309769	0.346851	0.346883	0.177889	0.289909	0.314882	0.377294	632	0.176171	0.248793	0.306671	0.343383	0.343414	0.17611	0.28701	0.311733	0.373522
634	0.98	0.211879	0.300382	0.373437	0.418612	0.414759	0.21196	0.350576	0.377759	0.456061	634	0.207641	0.294375	0.365968	0.41024	0.406464	0.207721	0.343564	0.370204	0.44694
636	0.97	0.253906	0.360946	0.45359	0.507126	0.498743	0.254794	0.426767	0.455052	0.553108	636	0.246288	0.350117	0.439982	0.491912	0.483781	0.247151	0.413964	0.441401	0.536515
638	0.97	0.306583	0.436963	0.553223	0.618172	0.602648	0.307	0.521954	0.550542	0.67444	638	0.297386	0.423854	0.536627	0.599627	0.584568	0.29779	0.506296	0.534026	0.654207
640	0.96	0.373866	0.531509	0.67921	0.757149	0.730912	0.372308	0.642483	0.67036	0.825786	640	0.358911	0.510249	0.652042	0.726863	0.701676	0.357415	0.616784	0.643546	0.792754
642	0.95	0.457771	0.650414	0.837274	0.930562	0.890216	0.45454	0.793509	0.818859	1.01672	642	0.434883	0.617894	0.795411	0.884034	0.845705	0.431813	0.753833	0.777916	0.965883
644	0.95	0.561828	0.796318	1.03405	1.14749	1.08731	0.556216	0.982056	1.00351	1.25206	644	0.533736	0.756502	0.982351	1.09011	1.03294	0.528405	0.932953	0.953331	1.18945
646	0.95	0.691926	0.977967	1.27732	1.4119	1.33043	0.683921	1.21312	1.22902	1.54107	646	0.657329	0.929068	1.21346	1.3413	1.26391	0.649725	1.15247	1.16757	1.46401
648	0.94	0.851893	1.19979	1.57096	1.73329	1.62798	0.841314	1.49041	1.50613	1.88734	648	0.80078	1.1278	1.4767	1.62929	1.5303	0.790836	1.40099	1.41577	1.7741
650	0.94	1.03669	1.46112	1.91063	2.1025	1.98156	1.0282	1.81102	1.83481	2.28784	650	0.974487	1.37345	1.796	1.97635	1.86266	0.966511	1.70236	1.72472	2.15057
652	0.94	1.24232	1.75421	2.2814	2.50024	2.37668	1.23758	2.15344	2.20104	2.72586	652	1.16778	1.64896	2.14452	2.35023	2.23408	1.16332	2.02424	2.06898	2.5623
654	0.93	1.46893	2.071	2.68762	2.94578	2.80552	1.46661	2.54282	2.59116	3.20709	654	1.36611	1.92603	2.49949	2.73957	2.60914	1.36395	2.36482	2.40977	2.98259
656	0.93	1.73544	2.42409	3.15174	3.4392	3.27146	1.72707	2.9837	3.02659	3.73242	656	1.61396	2.2544	2.93112	3.19846	3.04245	1.60617	2.77484	2.81473	3.47115
658	0.93	2.05369	2.82338	3.67231	3.98634	3.78958	2.0323	3.4715	3.51003	4.31507	658	1.90993	2.62574	3.41525	3.7073	3.52431	1.89004	3.2285	3.26433	4.01301
660	0.93	2.37334	3.25278	4.16524	4.49783	4.33803	2.36563	3.89344	4.01468	4.86131	660	2.20721	3.02508	3.87368	4.18299	4.03437	2.20004	3.6209	3.73365	4.52102
662	0.93	2.55743	3.57866	4.43733	4.79077	4.83057	2.63907	4.05726	4.43658	5.15989	662	2.37841	3.32815	4.12672	4.45541	4.49243	2.45433	3.77325	4.12602	4.7987
664	0.93	2.47282	3.61244	4.29633	4.66941	5.08914	2.69508	3.81666	4.57574	5.15657	664	2.29972	3.35957	3.99559	4.34255	4.7329	2.50642	3.54949	4.25544	4.79561
666	0.93	2.11033	3.26763	3.72303	4.09174	4.93131	2.44977	3.21234	4.28728	4.62439	666	1.96261	3.0389	3.46242	3.80532	4.58612	2.27828	2.98748	3.98717	4.30068
668	0.93	1.63329	2.67201	2.94404	3.26927	4.35628	1.99649	2.46488	3.65241	3.75017	668	1.51896	2.48497	2.73796	3.04042	4.05134	1.85673	2.29234	3.39674	3.48765
670	0.93	1.18627	2.01029	2.14412	2.42473	3.51078	1.48983	1.74833	2.85254	2.80093	670	1.10323	1.86957	1.99403	2.255	3.26502	1.38554	1.62595	2.65287	2.60487
672	0.92	0.842423	1.44598	1.51661	1.72286	2.63591	1.053	1.20971	2.06802	1.97363	672	0.775029	1.3303	1.39528	1.58503	2.42504	0.968759	1.11293	1.90258	1.81574
674	0.92	0.604148	1.02559	1.06979	1.21477	1.89812	0.727551	0.833237	1.45306	1.36483	674	0.555816	0.943546	0.98421	1.11759	1.74627	0.669347	0.766578	1.33681	1.25565
676	0.9	0.451044	0.740559	0.772176	0.872852	1.35269	0.506527	0.583098	1.01267	0.947851	676	0.40594	0.666503	0.694958	0.785567	1.21742	0.455874	0.524788	0.911401	0.853066
678	0.88	0.351573	0.552329	0.577696	0.647004	0.977476	0.357099	0.416404	0.711179	0.668709	678	0.309385	0.486049	0.508372	0.569364	0.860178	0.314247	0.366436	0.625837	0.588464
680	0.84	0.290008	0.429867	0.451631	0.500713	0.730268	0.256841	0.302843	0.506848	0.480786	680	0.243607	0.361088	0.37937	0.420599	0.613425	0.215747	0.254388	0.425752	0.40386
682	0.8	0.25334	0.352097	0.371739	0.404912	0.569706	0.188914	0.224937	0.368977	0.353338	682	0.202672	0.281677	0.297391	0.32393	0.455764	0.151132	0.179949	0.295181	0.28267
684	0.76	0.236281	0.306519	0.326864	0.348032	0.468031	0.142334	0.173012	0.27678	0.267388	684	0.179574	0.232954	0.248417	0.264504	0.355704	0.108174	0.131489	0.210353	0.203215
686	0.71	0.230797	0.280779	0.300766	0.314229	0.404788	0.109024	0.135519	0.210287	0.205854	686	0.163866	0.199353	0.213544	0.223103	0.287399	0.0774074	0.0962184	0.149304	0.146157
688	0.66	0.234388	0.268628	0.291103	0.296751	0.369057	0.084097	0.10667	0.162934	0.162007	688	0.154696	0.177294	0.192128	0.195856	0.243577	0.055504	0.070402	0.107537	0.106924
690	0.61	0.250049	0.272417	0.295597	0.296093	0.353756	0.0681086	0.0875149	0.130158	0.130549	690	0.15253	0.166174	0.180314	0.180617	0.215791	0.0415462	0.0533841	0.0793962	0.0796348
692	0.57	0.271642	0.284836	0.309022	0.304289	0.355636	0.0556627	0.0720568	0.105082	0.106758	692	0.154836	0.162356	0.176143	0.173445	0.202712	0.0317277	0.0410724	0.0598966	0.0608523
694	0.53	0.301742	0.305288	0.332858	0.32084	0.367924	0.0459419	0.0611068	0.0857229	0.0879144	694	0.159923	0.161803	0.176415	0.170045	0.195	0.0243492	0.0323866	0.0454331	0.0465947
696	0.5	0.340286	0.334702	0.366009	0.349122	0.391321	0.04029	0.0530039	0.0727597	0.0743386	696	0.170143	0.167351	0.183004	0.174561	0.195661	0.020145	0.0265019	0.0363798	0.0371693
698	0.47	0.386058	0.372683	0.407556	0.386372	0.425113	0.036483	0.0469699	0.0623793	0.0628747	698	0.181447	0.175161	0.191551	0.181595	0.199803	0.017147	0.0220758	0.0293183	0.0295511
700	0.44	0.438744	0.415858	0.457332	0.430808	0.466183	0.0323757	0.0409218	0.0533216	0.0528488	700	0.193048	0.182977	0.201226	0.189555	0.205121	0.0142453	0.0180056	0.0234615	0.0232535
702	0.41	0.500232	0.468174	0.516862	0.485244	0.517997	0.0294891	0.0368937	0.0466854	0.0457056	702	0.205095	0.191952	0.211914	0.19895	0.212379	0.0120905	0.0151264	0.019141	0.0187393
704	0.39	0.569041	0.527371	0.58288	0.547938	0.577792	0.0276172	0.0344461	0.0413933	0.0406952	704	0.221926	0.205675	0.227323	0.213696	0.225339	0.0107707	0.013434	0.0161434	0.0158711
706	0.37	0.643886	0.592532	0.65592	0.61591	0.644488	0.0231333	0.0307326	0.0352426	0.0348278	706	0.238238	0.219237	0.24269	0.227887	0.23846	0.00855933	0.011371	0.0130397	0.0128863
708	0.34	0.726559	0.665364	0.737693	0.689768	0.720676	0.0230284	0.0304777	0.0347467	0.0346573	708	0.24703	0.226224	0.250816	0.234521	0.24503	0.00782967	0.0103624	0.0118139	0.0117835
710	0.32	0.809746	0.741039	0.821239	0.768106	0.799048	0.0214829	0.0290678	0.0321633	0.0317322	710	0.259119	0.237132	0.262796	0.245794	0.255695	0.00687452	0.00930169	0.0102923	0.0101543
712	0.31	0.895804	0.820232	0.90646	0.846436	0.8813	0.0210504	0.0279494	0.0301557	0.0293369	712	0.277699	0.254272	0.281003	0.262395	0.273203	0.00652564	0.00866433	0.00934826	0.00909444
714	0.29	0.982428	0.898699	0.992679	0.927117	0.962172	0.0197548	0.0267961	0.0282901	0.0271907	714	0.284904	0.260623	0.287877	0.268864	0.27903	0.00572889	0.00777087	0.00820413	0.00788529
716	0.27	1.07372	0.980703	1.0821	1.00956	1.04696	0.0204238	0.0274611	0.0286701	0.0265548	716	0.289906	0.26479	0.292167	0.272581	0.282679	0.00551442	0.0074145	0.00774093	0.00716979
718	0.25	1.16636	1.0643	1.17442	1.09433	1.13373	0.019446	0.026181	0.0258543	0.0238507	718	0.291589	0.266076	0.293606	0.273583	0.283433	0.0048615	0.00654525	0.00646358	0.00596267
720	0.24	1.26477	1.15278	1.27221	1.18717	1.22339	0.0192682	0.0252892	0.0243818	0.022098	720	0.303544	0.276667	0.305331	0.28492	0.293613	0.00462437	0.00606941	0.00585163	0.00530352
722	0.22	1.36747	1.24189	1.37553	1.28312	1.31337	0.0193503	0.0241488	0.0225904	0.01959	722	0.300843	0.273216	0.302617	0.282287	0.288941	0.00425707	0.00531273	0.0049699	0.0043098
724	0.21	1.47842	1.33622	1.48661	1.38771	1.40766	0.01878	0.0236827	0.0210474	0.0179658	724	0.310469	0.280607	0.312188	0.291419	0.295608	0.0039438	0.00497336	0.00441996	0.00377281
726	0.19	1.59428	1.43107	1.59971	1.49968	1.49803	0.0176053	0.02338	0.0201691	0.0158144	726	0.302913	0.271903	0.303945	0.284939	0.284626	0.00334501	0.0044422	0.00383213	0.00300474
728	0.18	1.70769	1.51973	1.71069	1.60766	1.58699	0.0160979	0.0220248	0.018485	0.0138291	728	0.307384	0.273552	0.307924	0.289378	0.285658	0.00289762	0.00396446	0.0033273	0.00248924
730	0.16	1.81286	1.60029	1.80769	1.7068	1.66351	0.018974	0.0247763	0.0206339	0.0158768	730	0.290057	0.256046	0.28923	0.273088	0.266162	0.00303584	0.00396421	0.00330142	0.00254028
732	0.14	1.88744	1.65052	1.87006	1.77502	1.70836	0.0206668	0.0258503	0.0220409	0.0170913	732	0.264242	0.231073	0.261808	0.248503	0.23917	0.00289335	0.00361905	0.00308572	0.00239279
734	0.13	1.90812	1.65863	1.8711	1.78472	1.714	0.0198658	0.0250528	0.0215337	0.0162549	734	0.248056	0.215622	0.243243	0.232014	0.22282	0.00258255	0.00325686	0.00279938	0.00211314
736	0.12	1.85634	1.6095	1.79396	1.71712	1.65867	0.0191919	0.0243291	0.0205883	0.0156816	736	0.222761	0.19314	0.215275	0.206055	0.19904	0.00230303	0.00291949	0.0024706	0.00188179
738	0.1	1.72729	1.50468	1.63739	1.57767	1.54297	0.0185012	0.0230933	0.0201853	0.0158631	738	0.172729	0.150468	0.163739	0.157767	0.154297	0.00185012	0.00230933	0.00201853	0.00158631
740	0.09	1.52492	1.34096	1.41818	1.37511	1.37122	0.016045	0.0201427	0.01736	0.0133103	740	0.137243	0.120686	0.127636	0.12376	0.12341	0.00144405	0.00181284	0.0015624	0.00119793
742	0.08	1.2895	1.14669	1.17854	1.1469	1.17211	0.0151017	0.0186778	0.016248	0.0127958	742	0.10316	0.091735	0.0942836	0.0917524	0.0937689	0.00120813	0.00149422	0.00129984	0.00102366
744	0.07	1.04414	0.939234	0.94282	0.920533	0.96173	0.0128387	0.0155442	0.0140596	0.011143	744	0.0730898	0.0657464	0.0659974	0.0644373	0.0673211	0.000898707	0.0010881	0.000984169	0.000780008
746	0.06	0.819143	0.745797	0.734324	0.719001	0.763427	0.0124024	0.014987	0.0134337	0.0114842	746	0.0491486	0.0447478	0.0440595	0.0431401	0.0458056	0.000744147	0.00089922	0.00080602	0.000689053
748	0.06	0.628903	0.57832	0.565384	0.554714	0.594562	0.00976289	0.0123302	0.0112527	0.00971938	748	0.0377342	0.0346992	0.0339231	0.0332829	0.0356737	0.000585773	0.000739813	0.000675164	0.000583163
750	0.04	0.48013	0.443342	0.432164	0.42407	0.455724	0.00804281	0.0102888	0.0094407	0.0084366	750	0.0192052	0.0177337	0.0172866	0.0169628	0.018229	0.000321712	0.000411554	0.000377628	0.000337464
752	0.04	0.364269	0.337039	0.328888	0.323747	0.346947	0.00587484	0.00811791	0.00651826	0.00649108	752	0.0145708	0.0134816	0.0131555	0.0129499	0.0138779	0.000234994	0.000324716	0.00026073	0.000259643
754	0.03	0.279396	0.260802	0.253867	0.251029	0.268102	0.00733746	0.00956174	0.00826258	0.00857096	754	0.00838187	0.00782407	0.007616	0.00753087	0.00804307	0.000220124	0.000286852	0.000247877	0.000257129
756	0.03	0.21488	0.201982	0.196003	0.194084	0.207136	0.00774851	0.0100056	0.00870517	0.00877141	756	0.0064464	0.00605947	0.0058801	0.00582253	0.00621407	0.000232455	0.000300169	0.000261155	0.000263142
758	0.03	0.164286	0.154626	0.150769	0.150734	0.16053	0.00585418	0.00774586	0.00701894	0.00620516	758	0.00492857	0.00463877	0.00452307	0.00452203	0.0048159	0.000175625	0.000232376	0.000210568	0.000186155
760	0.03	0.129262	0.120712	0.118888	0.117928	0.125824	0.00571708	0.00738276	0.00698092	0.00660633	760	0.00387787	0.00362136	0.00356663	0.00353783	0.00377473	0.000171512	0.000221483	0.000209428	0.00019819
762	0.02	0.102926	0.0963571	0.0959583	0.0937747	0.0993014	0.00519993	0.00737069	0.00756908	0.00660034	762	0.00205851	0.00192714	0.00191917	0.00187549	0.00198603	0.000103999	0.000147414	0.000151382	0.000132007
764	0.02	0.0830511	0.0769238	0.0776593	0.0757721	0.0804187	0.00538202	0.0071088	0.00675173	0.00664084	764	0.00166102	0.00153848	0.00155319	0.00151544	0.00160837	0.00010764	0.000142176	0.000135035	0.000132817
766	0.02	0.0678831	0.0631554	0.0639496	0.0624557	0.0659273	0.00481581	0.0064366	0.00666071	0.00666274	766	0.00135766	0.00126311	0.00127899	0.00124911	0.00131855	9.63162e-05	0.000128732	0.000133214	0.000133255
768	0.02	0.056301	0.0529258	0.0535573	0.0524784	0.0550872	0.00497079	0.0067879	0.00626322	0.00682313	768	0.00112602	0.00105852	0.00107115	0.00104957	0.00110174	9.94158e-05	0.000135758	0.000125264	0.000136463
770	0.01	0.0464978	0.0438553	0.0453642	0.0442897	0.0460291	0.003617	0.00574418	0.00526566	0.00538077	770	0.000464978	0.000438553	0.000453642	0.000442897	0.000460291	3.617e-05	5.74418e-05	5.26566e-05	5.38077e-05
772	0.01	0.0403576	0.038488	0.0397312	0.0377259	0.0395456	0.00450039	0.00618411	0.00545974	0.00624981	772	0.000403576	0.00038488	0.000397312	0.000377259	0.000395456	4.50039e-05	6.18411e-05	5.45974e-05	6.24981e-05
774	0.01	0.0347224	0.0312288	0.0334859	0.0323043	0.033283	0.00287243	0.00519034	0.00390839	0.00477101	774	0.000347224	0.000312288	0.000334859	0.000323043	0.00033283	2.87243e-05	5.19034e-05	3.90839e-05	4.77101e-05
776	0.01	0.0288766	0.0270528	0.0294769	0.0282884	0.0292429	0.00249901	0.00494217	0.00308688	0.00426733	776	0.000288766	0.000270528	0.000294769	0.000282884	0.000292429	2.49901e-05	4.94217e-05	3.08688e-05	4.26733e-05
778	0.01	0.02755	0.0262192	0.0276518	0.0269988	0.0273912	0.00422336	0.00599493	0.00483459	0.00578104	778	0.0002755	0.000262192	0.000276518	0.000269988	0.000273912	4.22336e-05	5.99493e-05	4.83459e-05	5.78104e-05
780	0.01	0.0245692	0.0233797	0.0251969	0.0239241	0.023701	0.00426316	0.00544749	0.00494661	0.00593342	780	0.000245692	0.000233797	0.000251969	0.000239241	0.00023701	4.26316e-05	5.44749e-05	4.94661e-05	5.93342e-05
782	0.01	0.0234857	0.0218656	0.0229566	0.0227089	0.0220041	0.00569811	0.0068745	0.005206	0.00707427	782	0.000234857	0.000218656	0.000229566	0.000227089	0.000220041	5.69811e-05	6.8745e-05	5.206e-05	7.07427e-05
784	0	0.0195503	0.0183183	0.019546	0.0195594	0.0187092	0.00364987	0.00562469	0.00343584	0.00575894	784	0	0	0	0	0	0	0	0	0
786	0	0.0196786	0.0186359	0.0201417	0.0191978	0.0193971	0.00603187	0.00743086	0.00629783	0.00747949	786	0	0	0	0	0	0	0	0	0
788	0	0.0168528	0.0155899	0.0161274	0.0159577	0.0161587	0.00386447	0.00571194	0.00484192	0.00534086	788	0	0	0	0	0	0	0	0	0
790	0	0.0145328	0.0125151	0.0135833	0.0134633	0.013815	0.00254982	0.00461969	0.00310836	0.00322984	790	0	0	0	0	0	0	0	0	0
792	0	0.0137999	0.0120583	0.0140301	0.0131268	0.0133844	0.00295645	0.00487898	0.00339837	0.00368512	792	0	0	0	0	0	0	0	0	0
794	0	0.0125232	0.0115321	0.0130276	0.0126852	0.0121477	0.0034721	0.0040395	0.00396207	0.00382241	794	0	0	0	0	0	0	0	0	0
796	0	0.0122108	0.0113997	0.0126804	0.011972	0.0114826	0.00362259	0.00503803	0.0034813	0.00335678	796	0	0	0	0	0	0	0	0	0
798	0	0.00947059	0.00828478	0.00937067	0.00880101	0.00842682	0.000440113	0.00142608	0.000482169	0.00115723	798	0	0	0	0	0	0	0	0	0
800	0	0.0108616	0.00985471	0.0104688	0.010748	0.0100903	0.00182877	0.0040903	0.00278981	0.00371286	800	0	0	0	0	0	0	0	0	0

## Sheet: PPE_B60G60R60+FR60 
			Phytochrome Photoequilibria
			In quanta (umol m-2 s-1)
									Pfr/Ptotal		0.692631
Wavelength	Pr	Pfr		Irradiance		Pfr	Pr
									UV		0			total(350-800)	245.883
300	2233	920				0	0		B		61.4034			ratio	UV	0
302	1838	784				0	0		G		61.4507				B	0.249725
304	1656	706				0	0		R		60.552				G	0.249918
306	1499	668				0	0		FR		62.4774				R	0.246263
308	1412	645				0	0		R+FR		123.029				FR	0.254094
310	1294	610				0	0
312	1221	599				0	0		PPF		183.406
314	1127	569				0	0
316	1029	534				0	0		R : FR (wide)		0.969181	600-700	700-800
318	953	505				0	0		R:FR (narrow)		1.3114	655-665	725-735
320	893	468				0	0
322	834	432				0	0
324	767	393				0	0
326	747	369				0	0
328	726	340				0	0
330	713	319				0	0
332	713	308				0	0
334	725	285				0	0
336	751	281				0	0
338	780	266				0	0
340	811	259				0	0
342	841	257				0	0
344	879	255				0	0
346	952	252				0	0
348	989	257				0	0
350	1048	261				0	0
352	1124	271				0	0
354	1190	274				0	0
356	1263	282				0	0
358	1326	291				0	0
360	1389	301				0	0
362	1436	312				0	0
364	1468	326				0	0
366	1484	335				0	0
368	1517	349				0	0
370	1529	365				0	0
372	1540	381				0	0
374	1545	397				0	0
376	1577	411				0	0
378	1577	426				0	0
380	1586	442				0	0
382	1572	451				0	0
384	1557	464				0	0
386	1505	485				0	0
388	1464	496				0	0
390	1381	511				0	0
392	1294	524				0	0
394	1215	534				0	0
396	1097	540				0	0
398	1004	553				0	0
400	904	559		0.0108384		6.05866	9.7979
402	810	563		0.0113761		6.40477	9.21467
404	733	568		0.013132		7.45898	9.62576
406	668	571		0.0144144		8.23062	9.62881
408	604	573		0.016897		9.68198	10.2058
410	561	570		0.0202402		11.5369	11.3548
412	519	564		0.0242868		13.6977	12.6048
414	471	557		0.0293757		16.3623	13.836
416	427	543		0.0377253		20.4849	16.1087
418	408	528		0.0517482		27.323	21.1133
420	366	507		0.0695248		35.2491	25.4461
422	348	498		0.0964709		48.0425	33.5719
424	320	454		0.134713		61.1599	43.1083
426	308	431		0.186451		80.3602	57.4268
428	292	401		0.259463		104.045	75.7633
430	274	377		0.361013		136.102	98.9177
432	263	353		0.493791		174.308	129.867
434	244	325		0.665149		216.174	162.296
436	244	300		0.880685		264.205	214.887
438	230	273		1.13986		311.181	262.168
440	230	261		1.43704		375.069	330.52
442	209	233		1.75948		409.96	367.732
444	196	217		2.06371		447.825	404.487
446	184	202		2.31084		466.791	425.195
448	172	186		2.44907		455.526	421.239
450	162	169		2.42157		409.245	392.294
452	162	155		2.23682		346.707	362.364
454	150	144		1.93123		278.098	289.685
456	143	132		1.58657		209.427	226.879
458	128	126		1.2768		160.877	163.43
460	128	112		1.03033		115.397	131.882
462	119	106		0.838656		88.8975	99.8
464	119	99.1		0.69277		68.6535	82.4396
466	107	93.1		0.574122		53.4507	61.431
468	107	87.7		0.470979		41.3049	50.3948
470	101	81.9		0.380617		31.1726	38.4423
472	101	75.7		0.306891		23.2316	30.9959
474	92.9	72.2		0.251786		18.179	23.3909
476	92.9	71.8		0.210174		15.0905	19.5252
478	84.6	62.5		0.181787		11.3617	15.3792
480	84.6	57.8		0.16096		9.30349	13.6172
482	84.6	53.1		0.148964		7.90998	12.6023
484	74.8	49.6		0.141109		6.999	10.5549
486	74.8	49.6		0.140015		6.94474	10.4731
488	74.8	49.6		0.144935		7.18878	10.8411
490	74.8	44.9		0.154646		6.94361	11.5675
492	68.7	45.2		0.17326		7.83135	11.903
494	68.7	41.6		0.198674		8.26483	13.6489
496	68.7	41.6		0.232952		9.69081	16.0038
498	68.7	36.9		0.277761		10.2494	19.0822
500	68.7	36.9		0.331489		12.232	22.7733
502	77	36.5		0.397112		14.4946	30.5776
504	77	37.6		0.476224		17.906	36.6692
506	77	32.9		0.567957		18.6858	43.7327
508	77	32.9		0.671007		22.0761	51.6676
510	77	32.9		0.784404		25.8069	60.3991
512	77	32.9		0.903497		29.725	69.5692
514	88.4	33.3		1.02323		34.0735	90.4534
516	93.7	27.3		1.13953		31.1092	106.774
518	110	26.4		1.24586		32.8906	137.044
520	110	26.4		1.33574		35.2635	146.931
522	109	26.3		1.40881		37.0516	153.56
524	122	30.9		1.45462		44.9477	177.463
526	130	30.4		1.47696		44.8996	192.005
528	130	30.4		1.47297		44.7784	191.486
530	137	30		1.43973		43.1918	197.243
532	153	29.2		1.38227		40.3623	211.488
534	168	28.4		1.30803		37.1481	219.75
536	168	28.4		1.2221		34.7076	205.313
538	186	32.9		1.12812		37.1152	209.831
540	202	32.1		1.03023		33.0704	208.107
542	221	33.3		0.936873		31.1979	207.049
544	239	32.3		0.846647		27.3467	202.349
546	252	35.2		0.763759		26.8843	192.467
548	270	34.3		0.685862		23.5251	185.183
550	304	39.3		0.614424		24.1469	186.785
552	311	39		0.549005		21.4112	170.741
554	343	37.3		0.490156		18.2828	168.123
556	369	43.9		0.436604		19.1669	161.107
558	403	42.1		0.388807		16.3688	156.689
560	421	45.8		0.34491		15.7969	145.207
562	435	45.1		0.305632		13.784	132.95
564	468	49.9		0.270452		13.4955	126.571
566	504	55.6		0.238557		13.2638	120.233
568	523	54.6		0.211329		11.5386	110.525
570	560	61.3		0.186585		11.4377	104.488
572	595	59.5		0.165946		9.87376	98.7376
574	640	65.8		0.147583		9.71095	94.453
576	679	69.5		0.131661		9.15041	89.3975
578	735	73.1		0.11693		8.54756	85.9433
580	789	76.7		0.104477		8.01341	82.4326
582	844	80.7		0.0935872		7.55248	78.9876
584	908	84.2		0.0839657		7.06991	76.2408
586	967	93		0.0755016		7.02164	73.01
588	1052	95.1		0.0686552		6.52911	72.2253
590	1122	99.7		0.0619214		6.17356	69.4758
592	1201	110		0.0567021		6.23723	68.0992
594	1304	121		0.0530085		6.41403	69.1231
596	1381	124		0.0493663		6.12142	68.1748
598	1477	136		0.046557		6.33175	68.7647
600	1576	146		0.0439599		6.41815	69.2809
602	1665	148		0.0422008		6.24572	70.2644
604	1745	157		0.0416583		6.54036	72.6938
606	1815	161		0.0412699		6.64446	74.9049
608	1894	171		0.0421289		7.20405	79.7922
610	1950	179		0.0449804		8.05149	87.7118
612	2015	192		0.0473672		9.0945	95.4448
614	2063	199		0.0518816		10.3244	107.032
616	2104	212		0.0570303		12.0904	119.992
618	2141	218		0.064836		14.1342	138.814
620	2184	232		0.0733479		17.0167	160.192
622	2247	244		0.0840967		20.5196	188.965
624	2303	257		0.0976911		25.1066	224.983
626	2361	269		0.112503		30.2633	265.62
628	2454	282		0.130633		36.8386	320.574
630	2540	301		0.152017		45.757	386.122
632	2657	321		0.180678		57.9976	480.061
634	2803	333		0.215447		71.7439	603.899
636	2917	352		0.257581		90.6686	751.364
638	3070	376		0.311688		117.195	956.881
640	3220	396		0.380504		150.68	1225.22
642	3418	416		0.465996		193.854	1592.77
644	3613	439		0.570996		250.667	2063.01
646	3791	460		0.705193		324.389	2673.39
648	3982	485		0.866769		420.383	3451.47
650	4242	510		1.05364		537.359	4469.56
652	4444	531		1.26282		670.559	5611.98
654	4624	558		1.49331		833.265	6905.04
656	4887	587		1.76128		1033.87	8607.39
658	5089	611		2.07998		1270.87	10585
660	5250	634		2.3958		1518.94	12577.9
662	5417	660		2.58334		1705	13993.9
664	5535	680		2.50439		1702.99	13861.8
666	5601	705		2.14476		1512.05	12012.8
668	5582	724		1.66229		1203.5	9278.9
670	5519	740		1.20698		893.164	6661.32
672	5322	754		0.857223		646.346	4562.14
674	5115	765		0.614842		470.354	3144.92
676	4764	784		0.457306		358.528	2178.6
678	4378	798		0.354996		283.286	1554.17
680	4052	809		0.292536		236.662	1185.36
682	3594	826		0.253552		209.434	911.267
684	3119	842		0.23593		198.653	735.866
686	2689	857		0.228688		195.986	614.943
688	2307	878		0.231213		203.005	533.409
690	1906	899		0.245567		220.764	468.05
692	1563	917		0.267872		245.639	418.684
694	1276	942		0.297021		279.794	378.999
696	1014	965		0.332292		320.662	336.944
698	809	994		0.3759		373.645	304.103
700	649	1027		0.426739		438.261	276.954
702	527	1054		0.486852		513.142	256.571
704	427	1089		0.553441		602.697	236.319
706	331	1125		0.625641		703.846	207.087
708	277	1151		0.704671		811.076	195.194
710	236	1195		0.78621		939.521	185.546
712	187	1232		0.870525		1072.49	162.788
714	169	1268		0.95148		1206.48	160.8
716	147	1298		1.03681		1345.78	152.411
718	135	1337		1.12382		1502.54	151.715
720	117	1374		1.21678		1671.86	142.364
722	103	1405		1.31787		1851.6	135.74
724	103	1438		1.42645		2051.24	146.924
726	92.1	1459		1.53895		2245.33	141.737
728	92.1	1493		1.64813		2460.66	151.793
730	80.8	1502		1.75351		2633.77	141.683
732	80.8	1508		1.83255		2763.49	148.07
734	73.3	1513		1.86253		2818	136.523
736	73.3	1505		1.82043		2739.75	133.438
738	73.3	1488		1.70217		2532.83	124.769
740	73.3	1467		1.51025		2215.54	110.701
742	73.3	1435		1.28053		1837.56	93.863
744	73.3	1394		1.03889		1448.22	76.151
746	73.3	1338		0.816761		1092.83	59.8686
748	61.9	1281		0.627506		803.835	38.8426
750	61.9	1209		0.480162		580.515	29.722
752	61.9	1132		0.366589		414.979	22.6919
754	61.9	1056		0.279776		295.444	17.3181
756	61.9	983		0.215162		211.504	13.3185
758	61.9	903		0.164948		148.948	10.2103
760	61.9	839		0.129302		108.485	8.00381
762	61.9	738		0.101264		74.7329	6.26825
764	61.9	677		0.0835892		56.5899	5.17417
766	61.9	616		0.0679467		41.8552	4.2059
768	61.9	539		0.0551208		29.7101	3.41198
770	49.8	475		0.04642		22.0495	2.31172
772	49.8	422		0.0395293		16.6814	1.96856
774	49.8	367		0.0333091		12.2244	1.65879
776	49.8	322		0.0295245		9.50689	1.47032
778	49.8	287		0.025868		7.42412	1.28823
780	49.8	248		0.0227323		5.63762	1.13207
782	49.8	224		0.0239454		5.36377	1.19248
784	49.8	196		0.0194466		3.81152	0.968438
786	49.8	177		0.0189903		3.36129	0.945719
788	49.8	153		0.0151229		2.3138	0.753118
790	49.8	138		0.0133218		1.83842	0.663428
792	49.8	130		0.0114101		1.48332	0.568225
794	49.8	117		0.0112649		1.318	0.560994
796	49.8	102		0.0126027		1.28547	0.627613
798	49.8	92.2		0.0118627		1.09374	0.590764
800	49.8	92.2		0.0108114		0.996807	0.538406

## Sheet: PPE_B60G30R90+FR60
			Phytochrome Photoequilibria
			In quanta (umol m-2 s-1)
									Pfr/Ptotal		0.746861
Wavelength	Pr	Pfr		Irradiance		Pfr	Pr
									UV		0			total(350-800)	240.274
300	2233	920				0	0		B		61.4508			ratio	UV	0
302	1838	784				0	0		G		30.1644				B	0.255752
304	1656	706				0	0		R		89.3113				G	0.125541
306	1499	668				0	0		FR		59.348				R	0.371705
308	1412	645				0	0		R+FR		148.659				FR	0.247001
310	1294	610				0	0
312	1221	599				0	0		PPF		180.926
314	1127	569				0	0
316	1029	534				0	0		R : FR (wide)		1.50487	600-700	700-800
318	953	505				0	0		R:FR (narrow)		2.04086	655-665	725-735
320	893	468				0	0
322	834	432				0	0
324	767	393				0	0
326	747	369				0	0
328	726	340				0	0
330	713	319				0	0
332	713	308				0	0
334	725	285				0	0
336	751	281				0	0
338	780	266				0	0
340	811	259				0	0
342	841	257				0	0
344	879	255				0	0
346	952	252				0	0
348	989	257				0	0
350	1048	261				0	0
352	1124	271				0	0
354	1190	274				0	0
356	1263	282				0	0
358	1326	291				0	0
360	1389	301				0	0
362	1436	312				0	0
364	1468	326				0	0
366	1484	335				0	0
368	1517	349				0	0
370	1529	365				0	0
372	1540	381				0	0
374	1545	397				0	0
376	1577	411				0	0
378	1577	426				0	0
380	1586	442				0	0
382	1572	451				0	0
384	1557	464				0	0
386	1505	485				0	0
388	1464	496				0	0
390	1381	511				0	0
392	1294	524				0	0
394	1215	534				0	0
396	1097	540				0	0
398	1004	553				0	0
400	904	559		0.00960269		5.36791	8.68084
402	810	563		0.0119731		6.74084	9.69819
404	733	568		0.0138631		7.87422	10.1616
406	668	571		0.0164027		9.36595	10.957
408	604	573		0.0176153		10.0936	10.6396
410	561	570		0.0207789		11.844	11.657
412	519	564		0.0259827		14.6543	13.485
414	471	557		0.0331973		18.4909	15.6359
416	427	543		0.0444587		24.1411	18.9839
418	408	528		0.0600513		31.7071	24.5009
420	366	507		0.0821251		41.6374	30.0578
422	348	498		0.114608		57.075	39.8837
424	320	454		0.160233		72.7457	51.2745
426	308	431		0.222856		96.0507	68.6395
428	292	401		0.310787		124.625	90.7497
430	274	377		0.429318		161.853	117.633
432	263	353		0.581544		205.285	152.946
434	244	325		0.777605		252.722	189.736
436	244	300		1.01925		305.774	248.696
438	230	273		1.29823		354.418	298.594
440	230	261		1.59521		416.35	366.899
442	209	233		1.89483		441.495	396.019
444	196	217		2.15389		467.395	422.163
446	184	202		2.34294		473.274	431.101
448	172	186		2.43513		452.934	418.842
450	162	169		2.37962		402.155	385.498
452	162	155		2.19177		339.725	355.067
454	150	144		1.89691		273.155	284.537
456	143	132		1.5665		206.778	224.009
458	128	126		1.26315		159.157	161.683
460	128	112		1.01673		113.874	130.141
462	119	106		0.824416		87.3881	98.1055
464	119	99.1		0.676351		67.0263	80.4857
466	107	93.1		0.555995		51.7631	59.4915
468	107	87.7		0.453149		39.7412	48.487
470	101	81.9		0.363863		29.8004	36.7502
472	101	75.7		0.292209		22.1202	29.5131
474	92.9	72.2		0.234015		16.8959	21.74
476	92.9	71.8		0.190361		13.6679	17.6845
478	84.6	62.5		0.157121		9.82003	13.2924
480	84.6	57.8		0.131745		7.61487	11.1456
482	84.6	53.1		0.114154		6.06159	9.65745
484	74.8	49.6		0.100212		4.9705	7.49583
486	74.8	49.6		0.0906039		4.49396	6.77718
488	74.8	49.6		0.0845963		4.19598	6.32781
490	74.8	44.9		0.0821299		3.68763	6.14332
492	68.7	45.2		0.0848031		3.8331	5.82597
494	68.7	41.6		0.0899166		3.74053	6.17727
496	68.7	41.6		0.0992759		4.12988	6.82025
498	68.7	36.9		0.113324		4.18166	7.78537
500	68.7	36.9		0.132289		4.88148	9.08828
502	77	36.5		0.156525		5.71316	12.0524
504	77	37.6		0.185621		6.97933	14.2928
506	77	32.9		0.220282		7.24729	16.9617
508	77	32.9		0.261652		8.60834	20.1472
510	77	32.9		0.309568		10.1848	23.8367
512	77	32.9		0.360539		11.8617	27.7615
514	88.4	33.3		0.415714		13.8433	36.7492
516	93.7	27.3		0.472914		12.9105	44.312
518	110	26.4		0.531333		14.0272	58.4467
520	110	26.4		0.586474		15.4829	64.5122
522	109	26.3		0.636171		16.7313	69.3427
524	122	30.9		0.67719		20.9252	82.6172
526	130	30.4		0.707668		21.5131	91.9969
528	130	30.4		0.724539		22.026	94.1901
530	137	30		0.726113		21.7834	99.4775
532	153	29.2		0.713093		20.8223	109.103
534	168	28.4		0.686514		19.497	115.334
536	168	28.4		0.64872		18.4236	108.985
538	186	32.9		0.603351		19.8502	112.223
540	202	32.1		0.55418		17.7892	111.944
542	221	33.3		0.506194		16.8563	111.869
544	239	32.3		0.459144		14.8303	109.735
546	252	35.2		0.415159		14.6136	104.62
548	270	34.3		0.373867		12.8236	100.944
550	304	39.3		0.336563		13.2269	102.315
552	311	39		0.302466		11.7962	94.067
554	343	37.3		0.271761		10.1367	93.2139
556	369	43.9		0.243364		10.6837	89.8013
558	403	42.1		0.216465		9.11318	87.2354
560	421	45.8		0.19235		8.80963	80.9794
562	435	45.1		0.171342		7.72751	74.5336
564	468	49.9		0.152622		7.61585	71.4272
566	504	55.6		0.135092		7.51112	68.0865
568	523	54.6		0.119689		6.535	62.5972
570	560	61.3		0.10612		6.50514	59.427
572	595	59.5		0.0945312		5.62461	56.2461
574	640	65.8		0.0844675		5.55796	54.0592
576	679	69.5		0.076502		5.31689	51.9449
578	735	73.1		0.0685101		5.00809	50.3549
580	789	76.7		0.0617054		4.73281	48.6856
582	844	80.7		0.0565361		4.56246	47.7164
584	908	84.2		0.0513196		4.32111	46.5982
586	967	93		0.0472983		4.39874	45.7374
588	1052	95.1		0.0438663		4.17169	46.1474
590	1122	99.7		0.0402038		4.00832	45.1086
592	1201	110		0.0375928		4.13521	45.1489
594	1304	121		0.0365054		4.41715	47.603
596	1381	124		0.0354733		4.39869	48.9887
598	1477	136		0.0350408		4.76555	51.7553
600	1576	146		0.0347192		5.069	54.7174
602	1665	148		0.0355236		5.25749	59.1468
604	1745	157		0.0361783		5.68	63.1312
606	1815	161		0.0390527		6.28749	70.8807
608	1894	171		0.0420954		7.19832	79.7288
610	1950	179		0.0481083		8.61138	93.8111
612	2015	192		0.0541429		10.3954	109.098
614	2063	199		0.0620908		12.3561	128.093
616	2104	212		0.0718142		15.2246	151.097
618	2141	218		0.0836335		18.2321	179.059
620	2184	232		0.0974714		22.6134	212.878
622	2247	244		0.114634		27.9706	257.582
624	2303	257		0.134829		34.6512	310.512
626	2361	269		0.158981		42.7658	375.353
628	2454	282		0.187383		52.8421	459.839
630	2540	301		0.220517		66.3755	560.112
632	2657	321		0.26324		84.5	699.429
634	2803	333		0.314453		104.713	881.411
636	2917	352		0.377232		132.786	1100.39
638	3070	376		0.454747		170.985	1396.07
640	3220	396		0.553009		218.992	1780.69
642	3418	416		0.674963		280.785	2307.02
644	3613	439		0.826806		362.968	2987.25
646	3791	460		1.0141		466.485	3844.45
648	3982	485		1.24131		602.038	4942.91
650	4242	510		1.50999		770.097	6405.4
652	4444	531		1.81175		962.039	8051.42
654	4624	558		2.13427		1190.92	9868.85
656	4887	587		2.4902		1461.75	12169.6
658	5089	611		2.89997		1771.88	14757.9
660	5250	634		3.33198		2112.48	17492.9
662	5417	660		3.67609		2426.22	19913.4
664	5535	680		3.74609		2547.34	20734.6
666	5601	705		3.43696		2423.05	19250.4
668	5582	724		2.85449		2066.65	15933.8
670	5519	740		2.17818		1611.86	12021.4
672	5322	754		1.57593		1188.25	8387.09
674	5115	765		1.12051		857.186	5731.38
676	4764	784		0.80607		631.959	3840.12
678	4378	798		0.597777		477.026	2617.07
680	4052	809		0.461762		373.565	1871.06
682	3594	826		0.377079		311.468	1355.22
684	3119	842		0.324136		272.923	1010.98
686	2689	857		0.294106		252.048	790.85
688	2307	878		0.280665		246.424	647.494
690	1906	899		0.283437		254.81	540.23
692	1563	917		0.292732		268.435	457.54
694	1276	942		0.312157		294.052	398.312
696	1014	965		0.341462		329.511	346.242
698	809	994		0.376799		374.539	304.831
700	649	1027		0.419295		430.616	272.122
702	527	1054		0.471071		496.509	248.254
704	427	1089		0.529099		576.189	225.925
706	331	1125		0.595694		670.156	197.175
708	277	1151		0.666895		767.596	184.73
710	236	1195		0.742557		887.356	175.244
712	187	1232		0.822619		1013.47	153.83
714	169	1268		0.90281		1144.76	152.575
716	147	1298		0.985144		1278.72	144.816
718	135	1337		1.06776		1427.6	144.148
720	117	1374		1.15661		1589.18	135.323
722	103	1405		1.24569		1750.19	128.306
724	103	1438		1.33933		1925.96	137.951
726	92.1	1459		1.43323		2091.09	132.001
728	92.1	1493		1.52334		2274.34	140.3
730	80.8	1502		1.60611		2412.37	129.773
732	80.8	1508		1.66336		2508.35	134.4
734	73.3	1513		1.68453		2548.7	123.476
736	73.3	1505		1.65194		2486.17	121.087
738	73.3	1488		1.56207		2324.36	114.5
740	73.3	1467		1.41503		2075.85	103.722
742	73.3	1435		1.22999		1765.04	90.1586
744	73.3	1394		1.02639		1430.79	75.2346
746	73.3	1338		0.827288		1106.91	60.6402
748	61.9	1281		0.650997		833.927	40.2967
750	61.9	1209		0.505371		610.994	31.2825
752	61.9	1132		0.38777		438.956	24.003
754	61.9	1056		0.301064		317.924	18.6359
756	61.9	983		0.233737		229.763	14.4683
758	61.9	903		0.17844		161.131	11.0454
760	61.9	839		0.139952		117.42	8.66304
762	61.9	738		0.111281		82.1256	6.88831
764	61.9	677		0.0895884		60.6514	5.54552
766	61.9	616		0.0729619		44.9446	4.51634
768	61.9	539		0.0602197		32.4584	3.7276
770	49.8	475		0.0513727		24.402	2.55836
772	49.8	422		0.0442941		18.6921	2.20584
774	49.8	367		0.0354107		12.9957	1.76345
776	49.8	322		0.0306378		9.86536	1.52576
778	49.8	287		0.0300843		8.6342	1.4982
780	49.8	248		0.0269284		6.67825	1.34104
782	49.8	224		0.0240566		5.38868	1.19802
784	49.8	196		0.0204132		4.00099	1.01658
786	49.8	177		0.0204466		3.61905	1.01824
788	49.8	153		0.0180113		2.75573	0.896962
790	49.8	138		0.0160866		2.21995	0.801111
792	49.8	130		0.0153994		2.00192	0.766888
794	49.8	117		0.0157018		1.83711	0.781951
796	49.8	102		0.0150526		1.53536	0.749619
798	49.8	92.2		0.010879		1.00304	0.541774
800	49.8	92.2		0.0116116		1.07059	0.578256

## Sheet: PPE_B60G15R105+FR60
			Phytochrome Photoequilibria
			In quanta (umol m-2 s-1)
									Pfr/Ptotal		0.759495
Wavelength	Pr	Pfr		Irradiance		Pfr	Pr
									UV		0			total(350-800)	240.638
300	2233	920				0	0		B		59.8164			ratio	UV	0
302	1838	784				0	0		G		15.4612				B	0.248574
304	1656	706				0	0		R		104.004				G	0.064251
306	1499	668				0	0		FR		61.3567				R	0.4322
308	1412	645				0	0		R+FR		165.361				FR	0.254975
310	1294	610				0	0
312	1221	599				0	0		PPF		179.282
314	1127	569				0	0
316	1029	534				0	0		R : FR (wide)		1.69507	600-700	700-800
318	953	505				0	0		R:FR (narrow)		2.27408	655-665	725-735
320	893	468				0	0
322	834	432				0	0
324	767	393				0	0
326	747	369				0	0
328	726	340				0	0
330	713	319				0	0
332	713	308				0	0
334	725	285				0	0
336	751	281				0	0
338	780	266				0	0
340	811	259				0	0
342	841	257				0	0
344	879	255				0	0
346	952	252				0	0
348	989	257				0	0
350	1048	261				0	0
352	1124	271				0	0
354	1190	274				0	0
356	1263	282				0	0
358	1326	291				0	0
360	1389	301				0	0
362	1436	312				0	0
364	1468	326				0	0
366	1484	335				0	0
368	1517	349				0	0
370	1529	365				0	0
372	1540	381				0	0
374	1545	397				0	0
376	1577	411				0	0
378	1577	426				0	0
380	1586	442				0	0
382	1572	451				0	0
384	1557	464				0	0
386	1505	485				0	0
388	1464	496				0	0
390	1381	511				0	0
392	1294	524				0	0
394	1215	534				0	0
396	1097	540				0	0
398	1004	553				0	0
400	904	559		0.00940442		5.25707	8.50159
402	810	563		0.0108497		6.10839	8.78827
404	733	568		0.0121931		6.92567	8.93753
406	668	571		0.0136855		7.81442	9.14191
408	604	573		0.0163797		9.38555	9.89332
410	561	570		0.0197829		11.2763	11.0982
412	519	564		0.0241722		13.6331	12.5454
414	471	557		0.0317762		17.6994	14.9666
416	427	543		0.042387		23.0161	18.0992
418	408	528		0.0572994		30.2541	23.3782
420	366	507		0.0786236		39.8622	28.7762
422	348	498		0.110347		54.9528	38.4008
424	320	454		0.155404		70.5536	49.7294
426	308	431		0.216982		93.5193	66.8305
428	292	401		0.304594		122.142	88.9414
430	274	377		0.422716		159.364	115.824
432	263	353		0.577776		203.955	151.955
434	244	325		0.773664		251.441	188.774
436	244	300		1.0189		305.669	248.611
438	230	273		1.3037		355.909	299.85
440	230	261		1.61362		421.154	371.132
442	209	233		1.92319		448.104	401.948
444	196	217		2.18701		474.58	428.653
446	184	202		2.36363		477.453	434.908
448	172	186		2.43232		452.412	418.359
450	162	169		2.34999		397.148	380.698
452	162	155		2.13811		331.406	346.373
454	150	144		1.83241		263.866	274.861
456	143	132		1.49954		197.939	214.434
458	128	126		1.20517		151.852	154.262
460	128	112		0.967573		108.368	123.849
462	119	106		0.785513		83.2644	93.4761
464	119	99.1		0.642625		63.6841	76.4724
466	107	93.1		0.527566		49.1164	56.4496
468	107	87.7		0.427863		37.5236	45.7814
470	101	81.9		0.342899		28.0835	34.6328
472	101	75.7		0.271957		20.5871	27.4676
474	92.9	72.2		0.216091		15.6017	20.0748
476	92.9	71.8		0.174194		12.5072	16.1827
478	84.6	62.5		0.141451		8.8407	11.9668
480	84.6	57.8		0.115897		6.69883	9.80486
482	84.6	53.1		0.0969909		5.15022	8.20543
484	74.8	49.6		0.0812608		4.03053	6.07831
486	74.8	49.6		0.0691194		3.42832	5.17013
488	74.8	49.6		0.0594796		2.95019	4.44907
490	74.8	44.9		0.0526773		2.36521	3.94026
492	68.7	45.2		0.0482816		2.18233	3.31695
494	68.7	41.6		0.0460128		1.91413	3.16108
496	68.7	41.6		0.0462601		1.92442	3.17807
498	68.7	36.9		0.0488735		1.80343	3.35761
500	68.7	36.9		0.0528308		1.94946	3.62948
502	77	36.5		0.0588205		2.14695	4.52918
504	77	37.6		0.0675488		2.53984	5.20126
506	77	32.9		0.0788449		2.594	6.07106
508	77	32.9		0.0930588		3.06164	7.16553
510	77	32.9		0.111124		3.65597	8.55654
512	77	32.9		0.131727		4.33381	10.143
514	88.4	33.3		0.15565		5.18314	13.7595
516	93.7	27.3		0.182759		4.98932	17.1245
518	110	26.4		0.213268		5.63027	23.4595
520	110	26.4		0.245013		6.46834	26.9514
522	109	26.3		0.278245		7.31784	30.3287
524	122	30.9		0.308898		9.54494	37.6855
526	130	30.4		0.337473		10.2592	43.8715
528	130	30.4		0.359647		10.9333	46.7541
530	137	30		0.37378		11.2134	51.2079
532	153	29.2		0.379729		11.0881	58.0986
534	168	28.4		0.376352		10.6884	63.2271
536	168	28.4		0.364207		10.3435	61.1867
538	186	32.9		0.345107		11.354	64.1899
540	202	32.1		0.321012		10.3045	64.8445
542	221	33.3		0.295378		9.83608	65.2785
544	239	32.3		0.268701		8.67905	64.2196
546	252	35.2		0.243626		8.57562	61.3936
548	270	34.3		0.219895		7.5424	59.3717
550	304	39.3		0.198724		7.80987	60.4122
552	311	39		0.178736		6.97069	55.5868
554	343	37.3		0.161383		6.0196	55.3545
556	369	43.9		0.145726		6.39738	53.7729
558	403	42.1		0.130709		5.50287	52.6759
560	421	45.8		0.117017		5.35939	49.2643
562	435	45.1		0.1047		4.72198	45.5446
564	468	49.9		0.0936331		4.67229	43.8203
566	504	55.6		0.0831215		4.62156	41.8932
568	523	54.6		0.0740171		4.04133	38.7109
570	560	61.3		0.0655361		4.01736	36.7002
572	595	59.5		0.0585339		3.48277	34.8277
574	640	65.8		0.0528085		3.4748	33.7974
576	679	69.5		0.0479626		3.3334	32.5666
578	735	73.1		0.0433722		3.17051	31.8786
580	789	76.7		0.0397459		3.04851	31.3595
582	844	80.7		0.0366105		2.95447	30.8993
584	908	84.2		0.0338626		2.85123	30.7472
586	967	93		0.0315307		2.93235	30.4902
588	1052	95.1		0.0299704		2.85018	31.5288
590	1122	99.7		0.028285		2.82001	31.7358
592	1201	110		0.0276282		3.0391	33.1814
594	1304	121		0.0276755		3.34874	36.0889
596	1381	124		0.0277352		3.43917	38.3023
598	1477	136		0.0289036		3.93089	42.6906
600	1576	146		0.0295781		4.3184	46.615
602	1665	148		0.0311302		4.60727	51.8318
604	1745	157		0.0340308		5.34284	59.3838
606	1815	161		0.0377056		6.07059	68.4356
608	1894	171		0.0425803		7.28124	80.6472
610	1950	179		0.0489714		8.76588	95.4942
612	2015	192		0.0564118		10.8311	113.67
614	2063	199		0.0657164		13.0776	135.573
616	2104	212		0.0778242		16.4987	163.742
618	2141	218		0.092729		20.2149	198.533
620	2184	232		0.109825		25.4794	239.858
622	2247	244		0.130692		31.8889	293.665
624	2303	257		0.155341		39.9227	357.751
626	2361	269		0.185299		49.8456	437.492
628	2454	282		0.219978		62.0339	539.827
630	2540	301		0.262048		78.8765	665.603
632	2657	321		0.313348		100.585	832.567
634	2803	333		0.377163		125.595	1057.19
636	2917	352		0.457008		160.867	1333.09
638	3070	376		0.557236		209.521	1710.71
640	3220	396		0.682633		270.323	2198.08
642	3418	416		0.838339		348.749	2865.44
644	3613	439		1.03345		453.685	3733.86
646	3791	460		1.27461		586.321	4832.05
648	3982	485		1.56459		758.826	6230.19
650	4242	510		1.9033		970.683	8073.8
652	4444	531		2.27103		1205.92	10092.4
654	4624	558		2.67271		1491.37	12358.6
656	4887	587		3.12813		1836.21	15287.2
658	5089	611		3.63797		2222.8	18513.6
660	5250	634		4.12736		2616.75	21668.6
662	5417	660		4.41954		2916.9	23940.7
664	5535	680		4.32811		2943.12	23956.1
666	5601	705		3.80995		2686.01	21339.5
668	5582	724		3.05743		2213.58	17066.6
670	5519	740		2.26774		1678.13	12515.7
672	5322	754		1.61861		1220.43	8614.25
674	5115	765		1.14572		876.473	5860.34
676	4764	784		0.825199		646.956	3931.25
678	4378	798		0.613451		489.534	2685.69
680	4052	809		0.476594		385.565	1931.16
682	3594	826		0.389248		321.519	1398.96
684	3119	842		0.338073		284.657	1054.45
686	2689	857		0.307241		263.306	826.171
688	2307	878		0.294267		258.367	678.874
690	1906	899		0.295889		266.005	563.965
692	1563	917		0.307442		281.925	480.532
694	1276	942		0.32866		309.598	419.37
696	1014	965		0.360172		347.566	365.215
698	809	994		0.399888		397.489	323.51
700	649	1027		0.447798		459.889	290.621
702	527	1054		0.505073		532.347	266.174
704	427	1089		0.569289		619.956	243.086
706	331	1125		0.640614		720.691	212.043
708	277	1151		0.719443		828.079	199.286
710	236	1195		0.798876		954.656	188.535
712	187	1232		0.880409		1084.66	164.637
714	169	1268		0.962162		1220.02	162.605
716	147	1298		1.0466		1358.48	153.85
718	135	1337		1.13487		1517.32	153.207
720	117	1374		1.229		1688.65	143.793
722	103	1405		1.32854		1866.6	136.84
724	103	1438		1.4374		2066.98	148.052
726	92.1	1459		1.55051		2262.2	142.802
728	92.1	1493		1.6617		2480.92	153.043
730	80.8	1502		1.76067		2644.52	142.262
732	80.8	1508		1.82673		2754.71	147.6
734	73.3	1513		1.83735		2779.91	134.678
736	73.3	1505		1.76916		2662.58	129.679
738	73.3	1488		1.62351		2415.78	119.003
740	73.3	1467		1.41252		2072.17	103.538
742	73.3	1435		1.17815		1690.65	86.3584
744	73.3	1394		0.943187		1314.8	69.1356
746	73.3	1338		0.736173		985	53.9615
748	61.9	1281		0.566511		725.701	35.067
750	61.9	1209		0.433209		523.75	26.8157
752	61.9	1132		0.330998		374.69	20.4888
754	61.9	1056		0.254081		268.31	15.7276
756	61.9	983		0.195381		192.06	12.0941
758	61.9	903		0.151305		136.628	9.36578
760	61.9	839		0.118265		99.224	7.32058
762	61.9	738		0.0952201		70.2724	5.89412
764	61.9	677		0.0769424		52.09	4.76273
766	61.9	616		0.0631172		38.8802	3.90696
768	61.9	539		0.0532482		28.7008	3.29606
770	49.8	475		0.0452674		21.502	2.25432
772	49.8	422		0.0392202		16.5509	1.95316
774	49.8	367		0.0332076		12.1872	1.65374
776	49.8	322		0.0294992		9.49873	1.46906
778	49.8	287		0.0271484		7.7916	1.35199
780	49.8	248		0.0243817		6.04665	1.21421
782	49.8	224		0.0214248		4.79915	1.06695
784	49.8	196		0.0195058		3.82314	0.97139
786	49.8	177		0.0193602		3.42676	0.964139
788	49.8	153		0.0163891		2.50753	0.816175
790	49.8	138		0.0146773		2.02547	0.730931
792	49.8	130		0.0143941		1.87123	0.716824
794	49.8	117		0.0127101		1.48708	0.632963
796	49.8	102		0.0124912		1.27411	0.622063
798	49.8	92.2		0.010668		0.983591	0.531267
800	49.8	92.2		0.0109616		1.01066	0.545887

## Sheet: PPE_B60G6R114+FR60
			Phytochrome Photoequilibria
			In quanta (umol m-2 s-1)
									Pfr/Ptotal		0.770773
Wavelength	Pr	Pfr		Irradiance		Pfr	Pr
									UV		0			total(350-800)	237.708
300	2233	920				0	0		B		59.5741			ratio	UV	0
302	1838	784				0	0		G		5.87117				B	0.250619
304	1656	706				0	0		R		112.922				G	0.024699
306	1499	668				0	0		FR		59.3409				R	0.475045
308	1412	645				0	0		R+FR		172.263				FR	0.249638
310	1294	610				0	0
312	1221	599				0	0		PPF		178.367
314	1127	569				0	0
316	1029	534				0	0		R : FR (wide)		1.90294	600-700	700-800
318	953	505				0	0		R:FR (narrow)		2.57667	655-665	725-735
320	893	468				0	0
322	834	432				0	0
324	767	393				0	0
326	747	369				0	0
328	726	340				0	0
330	713	319				0	0
332	713	308				0	0
334	725	285				0	0
336	751	281				0	0
338	780	266				0	0
340	811	259				0	0
342	841	257				0	0
344	879	255				0	0
346	952	252				0	0
348	989	257				0	0
350	1048	261				0	0
352	1124	271				0	0
354	1190	274				0	0
356	1263	282				0	0
358	1326	291				0	0
360	1389	301				0	0
362	1436	312				0	0
364	1468	326				0	0
366	1484	335				0	0
368	1517	349				0	0
370	1529	365				0	0
372	1540	381				0	0
374	1545	397				0	0
376	1577	411				0	0
378	1577	426				0	0
380	1586	442				0	0
382	1572	451				0	0
384	1557	464				0	0
386	1505	485				0	0
388	1464	496				0	0
390	1381	511				0	0
392	1294	524				0	0
394	1215	534				0	0
396	1097	540				0	0
398	1004	553				0	0
400	904	559		0.0104831		5.86003	9.47669
402	810	563		0.0112564		6.33734	9.11767
404	733	568		0.0126061		7.16025	9.24025
406	668	571		0.0142938		8.16178	9.54828
408	604	573		0.0173273		9.92856	10.4657
410	561	570		0.0200118		11.4067	11.2266
412	519	564		0.0244248		13.7756	12.6765
414	471	557		0.0317212		17.6687	14.9407
416	427	543		0.0424168		23.0323	18.112
418	408	528		0.0577668		30.5009	23.5688
420	366	507		0.0798677		40.4929	29.2316
422	348	498		0.112063		55.8076	38.9981
424	320	454		0.157286		71.4076	50.3314
426	308	431		0.218997		94.3878	67.4511
428	292	401		0.30597		122.694	89.3432
430	274	377		0.424686		160.107	116.364
432	263	353		0.583546		205.992	153.473
434	244	325		0.782607		254.347	190.956
436	244	300		1.0285		308.551	250.955
438	230	273		1.31269		358.364	301.918
440	230	261		1.61809		422.323	372.162
442	209	233		1.92081		447.549	401.45
444	196	217		2.18091		473.258	427.459
446	184	202		2.36291		477.307	434.775
448	172	186		2.43191		452.334	418.288
450	162	169		2.34806		396.822	380.386
452	162	155		2.13347		330.688	345.623
454	150	144		1.8255		262.872	273.825
456	143	132		1.48991		196.668	213.056
458	128	126		1.1957		150.659	153.05
460	128	112		0.960232		107.546	122.91
462	119	106		0.780153		82.6963	92.8382
464	119	99.1		0.638619		63.2871	75.9956
466	107	93.1		0.52672		49.0376	56.359
468	107	87.7		0.425889		37.3505	45.5701
470	101	81.9		0.339131		27.7748	34.2522
472	101	75.7		0.268521		20.327	27.1206
474	92.9	72.2		0.213946		15.4469	19.8756
476	92.9	71.8		0.171139		12.2878	15.8989
478	84.6	62.5		0.136838		8.55238	11.5765
480	84.6	57.8		0.11236		6.49443	9.50568
482	84.6	53.1		0.0934028		4.95969	7.90187
484	74.8	49.6		0.0764561		3.79222	5.71892
486	74.8	49.6		0.0634085		3.14506	4.74296
488	74.8	49.6		0.0520868		2.5835	3.89609
490	74.8	44.9		0.0440324		1.97705	3.29362
492	68.7	45.2		0.0381351		1.72371	2.61988
494	68.7	41.6		0.0330421		1.37455	2.26999
496	68.7	41.6		0.0294951		1.227	2.02631
498	68.7	36.9		0.0276717		1.02109	1.90105
500	68.7	36.9		0.0258152		0.95258	1.7735
502	77	36.5		0.025843		0.943269	1.98991
504	77	37.6		0.0266252		1.00111	2.05014
506	77	32.9		0.0273678		0.9004	2.10732
508	77	32.9		0.0306768		1.00927	2.36211
510	77	32.9		0.0343428		1.12988	2.64439
512	77	32.9		0.039328		1.29389	3.02826
514	88.4	33.3		0.0453046		1.50864	4.00492
516	93.7	27.3		0.0532144		1.45275	4.98619
518	110	26.4		0.0615288		1.62436	6.76817
520	110	26.4		0.0705214		1.86176	7.75735
522	109	26.3		0.0808752		2.12702	8.81539
524	122	30.9		0.090847		2.80717	11.0833
526	130	30.4		0.102323		3.11063	13.302
528	130	30.4		0.11302		3.43581	14.6926
530	137	30		0.121476		3.64427	16.6422
532	153	29.2		0.128552		3.75372	19.6685
534	168	28.4		0.131826		3.74386	22.1468
536	168	28.4		0.132508		3.76322	22.2613
538	186	32.9		0.129874		4.27287	24.1566
540	202	32.1		0.124391		3.99294	25.1269
542	221	33.3		0.116207		3.86968	25.6817
544	239	32.3		0.108006		3.48859	25.8134
546	252	35.2		0.0992323		3.49298	25.0065
548	270	34.3		0.0910383		3.12261	24.5803
550	304	39.3		0.0827967		3.25391	25.1702
552	311	39		0.0749911		2.92465	23.3222
554	343	37.3		0.0684831		2.55442	23.4897
556	369	43.9		0.0624569		2.74186	23.0466
558	403	42.1		0.0574702		2.41949	23.1605
560	421	45.8		0.0521289		2.3875	21.9463
562	435	45.1		0.0479259		2.16146	20.8478
564	468	49.9		0.0433148		2.16141	20.2713
566	504	55.6		0.0402179		2.23612	20.2698
568	523	54.6		0.0353231		1.92864	18.474
570	560	61.3		0.0316987		1.94313	17.7513
572	595	59.5		0.0291186		1.73256	17.3256
574	640	65.8		0.0281102		1.84965	17.9905
576	679	69.5		0.0270753		1.88174	18.3842
578	735	73.1		0.0250009		1.82757	18.3757
580	789	76.7		0.0227418		1.7443	17.9433
582	844	80.7		0.0222933		1.79907	18.8156
584	908	84.2		0.0197807		1.66554	17.9609
586	967	93		0.0190153		1.76843	18.3878
588	1052	95.1		0.0204209		1.94203	21.4828
590	1122	99.7		0.0211321		2.10687	23.7102
592	1201	110		0.0207962		2.28758	24.9763
594	1304	121		0.0235106		2.84478	30.6578
596	1381	124		0.0235687		2.92252	32.5484
598	1477	136		0.0254683		3.46369	37.6166
600	1576	146		0.0285342		4.166	44.9699
602	1665	148		0.029733		4.40048	49.5054
604	1745	157		0.0334882		5.25764	58.4369
606	1815	161		0.0369914		5.95562	67.1395
608	1894	171		0.0438207		7.49333	82.9963
610	1950	179		0.0530583		9.49743	103.464
612	2015	192		0.0613922		11.7873	123.705
614	2063	199		0.0725053		14.4286	149.578
616	2104	212		0.0857327		18.1753	180.382
618	2141	218		0.102398		22.3227	219.234
620	2184	232		0.121112		28.0979	264.508
622	2247	244		0.145076		35.3984	325.985
624	2303	257		0.171355		44.0382	394.631
626	2361	269		0.204506		55.012	482.838
628	2454	282		0.243333		68.62	597.14
630	2540	301		0.288511		86.8418	732.818
632	2657	321		0.346138		111.11	919.688
634	2803	333		0.418214		139.265	1172.25
636	2917	352		0.506539		178.302	1477.58
638	3070	376		0.616218		231.698	1891.79
640	3220	396		0.754026		298.594	2427.96
642	3418	416		0.927051		385.653	3168.66
644	3613	439		1.14205		501.359	4126.22
646	3791	460		1.40597		646.745	5330.02
648	3982	485		1.72705		837.619	6877.11
650	4242	510		2.09617		1069.05	8891.96
652	4444	531		2.49877		1326.85	11104.5
654	4624	558		2.93981		1640.41	13593.7
656	4887	587		3.44014		2019.36	16812
658	5089	611		3.99056		2438.23	20308
660	5250	634		4.51674		2863.61	23712.9
662	5417	660		4.82467		3184.28	26135.2
664	5535	680		4.70823		3201.6	26060.1
666	5601	705		4.12617		2908.95	23110.7
668	5582	724		3.29031		2382.19	18366.5
670	5519	740		2.43163		1799.4	13420.2
672	5322	754		1.72752		1302.55	9193.84
674	5115	765		1.22014		933.406	6241.01
676	4764	784		0.877724		688.136	4181.48
678	4378	798		0.652377		520.597	2856.11
680	4052	809		0.505103		408.628	2046.68
682	3594	826		0.409105		337.921	1470.32
684	3119	842		0.350738		295.322	1093.95
686	2689	857		0.314784		269.77	846.455
688	2307	878		0.297677		261.361	686.741
690	1906	899		0.297963		267.869	567.918
692	1563	917		0.305099		279.776	476.87
694	1276	942		0.324413		305.597	413.951
696	1014	965		0.356898		344.406	361.894
698	809	994		0.393493		391.132	318.336
700	649	1027		0.43608		447.854	283.016
702	527	1054		0.490184		516.654	258.327
704	427	1089		0.553656		602.932	236.411
706	331	1125		0.622444		700.25	206.029
708	277	1151		0.698041		803.445	193.357
710	236	1195		0.775886		927.183	183.109
712	187	1232		0.851944		1049.6	159.314
714	169	1268		0.932458		1182.36	157.585
716	147	1298		1.01383		1315.95	149.033
718	135	1337		1.10108		1472.15	148.646
720	117	1374		1.19068		1636	139.31
722	103	1405		1.28376		1803.68	132.227
724	103	1438		1.38821		1996.24	142.985
726	92.1	1459		1.49922		2187.36	138.078
728	92.1	1493		1.60512		2396.44	147.831
730	80.8	1502		1.70066		2554.38	137.413
732	80.8	1508		1.76195		2657.02	142.366
734	73.3	1513		1.76953		2677.3	129.706
736	73.3	1505		1.69971		2558.07	124.589
738	73.3	1488		1.55694		2316.73	114.124
740	73.3	1467		1.35764		1991.66	99.5149
742	73.3	1435		1.13337		1626.38	83.0759
744	73.3	1394		0.909422		1267.73	66.6606
746	73.3	1338		0.713357		954.471	52.289
748	61.9	1281		0.549703		704.17	34.0266
750	61.9	1209		0.420474		508.354	26.0274
752	61.9	1132		0.320817		363.164	19.8586
754	61.9	1056		0.247172		261.013	15.2999
756	61.9	983		0.189827		186.6	11.7503
758	61.9	903		0.147622		133.302	9.13778
760	61.9	839		0.116821		98.0124	7.23119
762	61.9	738		0.0942974		69.5915	5.83701
764	61.9	677		0.0749431		50.7365	4.63898
766	61.9	616		0.0632321		38.951	3.91407
768	61.9	539		0.0537504		28.9715	3.32715
770	49.8	475		0.0465994		22.1347	2.32065
772	49.8	422		0.0380093		16.0399	1.89286
774	49.8	367		0.0333576		12.2422	1.66121
776	49.8	322		0.0286789		9.23462	1.42821
778	49.8	287		0.0266988		7.66255	1.3296
780	49.8	248		0.0243341		6.03486	1.21184
782	49.8	224		0.0224748		5.03436	1.11925
784	49.8	196		0.0194005		3.8025	0.966145
786	49.8	177		0.0205331		3.63435	1.02255
788	49.8	153		0.0179453		2.74563	0.893675
790	49.8	138		0.0151964		2.09711	0.756783
792	49.8	130		0.0155452		2.02087	0.77415
794	49.8	117		0.0153009		1.79021	0.761987
796	49.8	102		0.0142339		1.45186	0.708847
798	49.8	92.2		0.00833701		0.768672	0.415183
800	49.8	92.2		0.00977001		0.900795	0.486546

## Sheet: PPE_B60R120+FR60
			Phytochrome Photoequilibria
			In quanta (umol m-2 s-1)
									Pfr/Ptotal		0.773378
Wavelength	Pr	Pfr		Irradiance		Pfr	Pr
									UV		0			total(350-800)	246.124
300	2233	920				0	0		B		61.1137			ratio	UV	0
302	1838	784				0	0		G		1.24218				B	0.248305
304	1656	706				0	0		R		121.544				G	0.00504697
306	1499	668				0	0		FR		62.2239				R	0.493833
308	1412	645				0	0		R+FR		183.768				FR	0.252816
310	1294	610				0	0
312	1221	599				0	0		PPF		183.9
314	1127	569				0	0
316	1029	534				0	0		R : FR (wide)		1.95333	600-700	700-800
318	953	505				0	0		R:FR (narrow)		2.54516	655-665	725-735
320	893	468				0	0
322	834	432				0	0
324	767	393				0	0
326	747	369				0	0
328	726	340				0	0
330	713	319				0	0
332	713	308				0	0
334	725	285				0	0
336	751	281				0	0
338	780	266				0	0
340	811	259				0	0
342	841	257				0	0
344	879	255				0	0
346	952	252				0	0
348	989	257				0	0
350	1048	261				0	0
352	1124	271				0	0
354	1190	274				0	0
356	1263	282				0	0
358	1326	291				0	0
360	1389	301				0	0
362	1436	312				0	0
364	1468	326				0	0
366	1484	335				0	0
368	1517	349				0	0
370	1529	365				0	0
372	1540	381				0	0
374	1545	397				0	0
376	1577	411				0	0
378	1577	426				0	0
380	1586	442				0	0
382	1572	451				0	0
384	1557	464				0	0
386	1505	485				0	0
388	1464	496				0	0
390	1381	511				0	0
392	1294	524				0	0
394	1215	534				0	0
396	1097	540				0	0
398	1004	553				0	0
400	904	559		0.00779257		4.35604	7.04448
402	810	563		0.011322		6.37431	9.17085
404	733	568		0.0130596		7.41787	9.57272
406	668	571		0.0156204		8.91927	10.4345
408	604	573		0.0158747		9.09622	9.58833
410	561	570		0.0181104		10.323	10.16
412	519	564		0.0227494		12.8307	11.807
414	471	557		0.0293468		16.3462	13.8224
416	427	543		0.0392346		21.3044	16.7532
418	408	528		0.0519877		27.4495	21.211
420	366	507		0.0715708		36.2864	26.1949
422	348	498		0.0999763		49.7882	34.7918
424	320	454		0.138159		62.7244	44.211
426	308	431		0.193607		83.4445	59.6309
428	292	401		0.269905		108.232	78.8123
430	274	377		0.375574		141.592	102.907
432	263	353		0.510565		180.229	134.279
434	244	325		0.685738		222.865	167.32
436	244	300		0.908934		272.68	221.78
438	230	273		1.17833		321.683	271.015
440	230	261		1.4805		386.411	340.515
442	209	233		1.80957		421.629	378.199
444	196	217		2.12446		461.008	416.394
446	184	202		2.38489		481.748	438.82
448	172	186		2.53523		471.552	436.059
450	162	169		2.51697		425.368	407.749
452	162	155		2.33673		362.193	378.55
454	150	144		2.03144		292.528	304.717
456	143	132		1.67523		221.13	239.558
458	128	126		1.34956		170.044	172.743
460	128	112		1.08587		121.617	138.991
462	119	106		0.881633		93.4531	104.914
464	119	99.1		0.723279		71.677	86.0703
466	107	93.1		0.595291		55.4216	63.6961
468	107	87.7		0.482643		42.3278	51.6428
470	101	81.9		0.385258		31.5526	38.911
472	101	75.7		0.306388		23.1936	30.9452
474	92.9	72.2		0.241728		17.4528	22.4566
476	92.9	71.8		0.192744		13.8391	17.906
478	84.6	62.5		0.154614		9.6634	13.0804
480	84.6	57.8		0.125404		7.24837	10.6092
482	84.6	53.1		0.103014		5.47005	8.71499
484	74.8	49.6		0.084332		4.18287	6.30803
486	74.8	49.6		0.0694193		3.4432	5.19257
488	74.8	49.6		0.0566383		2.80926	4.23655
490	74.8	44.9		0.0459384		2.06264	3.4362
492	68.7	45.2		0.0392502		1.77411	2.69649
494	68.7	41.6		0.0318721		1.32588	2.18961
496	68.7	41.6		0.0268468		1.11683	1.84437
498	68.7	36.9		0.0226343		0.835207	1.55498
500	68.7	36.9		0.0195622		0.721846	1.34392
502	77	36.5		0.0175916		0.642092	1.35455
504	77	37.6		0.015826		0.595058	1.2186
506	77	32.9		0.0145556		0.478878	1.12078
508	77	32.9		0.0130293		0.428665	1.00326
510	77	32.9		0.0129018		0.424468	0.993437
512	77	32.9		0.0117749		0.387393	0.906664
514	88.4	33.3		0.011485		0.38245	1.01527
516	93.7	27.3		0.0111297		0.303841	1.04285
518	110	26.4		0.012814		0.33829	1.40954
520	110	26.4		0.013234		0.349378	1.45574
522	109	26.3		0.0131494		0.345829	1.43328
524	122	30.9		0.0139956		0.432463	1.70746
526	130	30.4		0.0151135		0.45945	1.96475
528	130	30.4		0.0146349		0.444901	1.90254
530	137	30		0.0139472		0.418416	1.91077
532	153	29.2		0.0141469		0.413091	2.16448
534	168	28.4		0.014434		0.409925	2.42491
536	168	28.4		0.0137981		0.391865	2.31807
538	186	32.9		0.0134149		0.44135	2.49517
540	202	32.1		0.0118689		0.380991	2.39751
542	221	33.3		0.0119565		0.39815	2.64238
544	239	32.3		0.0119179		0.384948	2.84838
546	252	35.2		0.0110435		0.388732	2.78297
548	270	34.3		0.0107027		0.367104	2.88974
550	304	39.3		0.0103949		0.408518	3.16004
552	311	39		0.0100887		0.39346	3.13759
554	343	37.3		0.0105326		0.392867	3.61269
556	369	43.9		0.00995735		0.437128	3.67426
558	403	42.1		0.00841101		0.354104	3.38964
560	421	45.8		0.00763023		0.349464	3.21233
562	435	45.1		0.0080904		0.364877	3.51932
564	468	49.9		0.00906377		0.452282	4.24184
566	504	55.6		0.00839892		0.46698	4.23305
568	523	54.6		0.00819121		0.44724	4.284
570	560	61.3		0.00748947		0.459105	4.1941
572	595	59.5		0.00777262		0.462471	4.62471
574	640	65.8		0.00823582		0.541917	5.27092
576	679	69.5		0.00948006		0.658864	6.43696
578	735	73.1		0.00942786		0.689177	6.92948
580	789	76.7		0.0101577		0.779098	8.01445
582	844	80.7		0.0117556		0.948681	9.92177
584	908	84.2		0.0118645		0.998992	10.773
586	967	93		0.0124916		1.16172	12.0793
588	1052	95.1		0.0140533		1.33647	14.7841
590	1122	99.7		0.0144133		1.43701	16.1718
592	1201	110		0.0153651		1.69016	18.4534
594	1304	121		0.0178487		2.1597	23.2747
596	1381	124		0.0199587		2.47487	27.5629
598	1477	136		0.0219874		2.99029	32.4755
600	1576	146		0.0247322		3.6109	38.9779
602	1665	148		0.0283633		4.19777	47.2249
604	1745	157		0.0310024		4.86738	54.0992
606	1815	161		0.0368356		5.93052	66.8565
608	1894	171		0.0430043		7.35373	81.4501
610	1950	179		0.0518562		9.28226	101.12
612	2015	192		0.0616711		11.8409	124.267
614	2063	199		0.073614		14.6492	151.866
616	2104	212		0.0873257		18.5131	183.733
618	2141	218		0.104328		22.7436	223.367
620	2184	232		0.122966		28.528	268.557
622	2247	244		0.147272		35.9344	330.921
624	2303	257		0.175529		45.1109	404.243
626	2361	269		0.209504		56.3567	494.64
628	2454	282		0.247507		69.797	607.383
630	2540	301		0.292398		88.0117	742.69
632	2657	321		0.348698		111.932	926.491
634	2803	333		0.417129		138.904	1169.21
636	2917	352		0.500227		176.08	1459.16
638	3070	376		0.602156		226.411	1848.62
640	3220	396		0.730601		289.318	2352.53
642	3418	416		0.888924		369.792	3038.34
644	3613	439		1.08599		476.751	3923.69
646	3791	460		1.32964		611.634	5040.66
648	3982	485		1.62742		789.297	6480.37
650	4242	510		1.97821		1008.88	8391.55
652	4444	531		2.37143		1259.23	10538.6
654	4624	558		2.79602		1560.18	12928.8
656	4887	587		3.26254		1915.11	15944.1
658	5089	611		3.78112		2310.26	19242.1
660	5250	634		4.32993		2745.17	22732.1
662	5417	660		4.81672		3179.04	26092.2
664	5535	680		5.04147		3428.2	27904.5
666	5601	705		4.82451		3401.28	27022.1
668	5582	724		4.20005		3040.84	23444.7
670	5519	740		3.34051		2471.98	18436.3
672	5322	754		2.48172		1871.21	13207.7
674	5115	765		1.78153		1362.87	9112.51
676	4764	784		1.27108		996.526	6055.42
678	4378	798		0.923006		736.559	4040.92
680	4052	809		0.693387		560.95	2809.6
682	3594	826		0.545579		450.648	1960.81
684	3119	842		0.449883		378.802	1403.19
686	2689	857		0.39103		335.113	1051.48
688	2307	878		0.359354		315.513	829.029
690	1906	899		0.34764		312.528	662.602
692	1563	917		0.348785		319.836	545.151
694	1276	942		0.361714		340.734	461.547
696	1014	965		0.38675		373.214	392.165
698	809	994		0.419308		416.792	339.22
700	649	1027		0.460896		473.34	299.122
702	527	1054		0.515741		543.591	271.796
704	427	1089		0.575646		626.879	245.801
706	331	1125		0.644877		725.487	213.454
708	277	1151		0.718596		827.103	199.051
710	236	1195		0.796131		951.376	187.887
712	187	1232		0.87757		1081.17	164.106
714	169	1268		0.961378		1219.03	162.473
716	147	1298		1.0444		1355.63	153.527
718	135	1337		1.12937		1509.97	152.465
720	117	1374		1.21932		1675.34	142.66
722	103	1405		1.31187		1843.18	135.123
724	103	1438		1.41028		2027.99	145.259
726	92.1	1459		1.50761		2199.6	138.85
728	92.1	1493		1.60636		2398.3	147.946
730	80.8	1502		1.69315		2543.11	136.807
732	80.8	1508		1.75541		2647.15	141.837
734	73.3	1513		1.77949		2692.37	130.437
736	73.3	1505		1.74068		2619.73	127.592
738	73.3	1488		1.63749		2436.59	120.028
740	73.3	1467		1.47173		2159.02	107.878
742	73.3	1435		1.27063		1823.35	93.1371
744	73.3	1394		1.0498		1463.43	76.9505
746	73.3	1338		0.837242		1120.23	61.3698
748	61.9	1281		0.655357		839.513	40.5666
750	61.9	1209		0.503367		608.57	31.1584
752	61.9	1132		0.384446		435.192	23.7972
754	61.9	1056		0.297321		313.971	18.4041
756	61.9	983		0.230281		226.366	14.2544
758	61.9	903		0.177323		160.122	10.9763
760	61.9	839		0.138056		115.829	8.54569
762	61.9	738		0.10938		80.7226	6.77064
764	61.9	677		0.0872071		59.0392	5.39812
766	61.9	616		0.0723706		44.5803	4.47974
768	61.9	539		0.0606601		32.6958	3.75486
770	49.8	475		0.0526937		25.0295	2.62414
772	49.8	422		0.0449767		18.9802	2.23984
774	49.8	367		0.0361522		13.2678	1.80038
776	49.8	322		0.0327962		10.5604	1.63325
778	49.8	287		0.0309273		8.87614	1.54018
780	49.8	248		0.0273126		6.77351	1.36017
782	49.8	224		0.0233897		5.2393	1.16481
784	49.8	196		0.0192336		3.76979	0.957834
786	49.8	177		0.0208252		3.68605	1.03709
788	49.8	153		0.0187267		2.86518	0.932588
790	49.8	138		0.0166117		2.29241	0.827261
792	49.8	130		0.0156211		2.03074	0.777931
794	49.8	117		0.0155908		1.82413	0.776423
796	49.8	102		0.0151591		1.54623	0.754923
798	49.8	92.2		0.0105145		0.969441	0.523624
800	49.8	92.2		0.0121974		1.1246	0.607431

## Sheet: PPE_B60G60R60
			Phytochrome Photoequilibria
			In quanta (umol m-2 s-1)
									Pfr/Ptotal		0.858044
Wavelength	Pr	Pfr		Irradiance		Pfr	Pr
									UV		0			total(350-800)	180.686
300	2233	920				0	0		B		60.8452			ratio	UV	0
302	1838	784				0	0		G		58.9836				B	0.336746
304	1656	706				0	0		R		59.7224				G	0.326443
306	1499	668				0	0		FR		1.13444				R	0.330532
308	1412	645				0	0		R+FR		60.8569				FR	0.00627852
310	1294	610				0	0
312	1221	599				0	0		PPF		179.551
314	1127	569				0	0
316	1029	534				0	0		R : FR (wide)		52.6449	600-700	700-800
318	953	505				0	0		R:FR (narrow)		145.913	655-665	725-735
320	893	468				0	0
322	834	432				0	0
324	767	393				0	0
326	747	369				0	0
328	726	340				0	0
330	713	319				0	0
332	713	308				0	0
334	725	285				0	0
336	751	281				0	0
338	780	266				0	0
340	811	259				0	0
342	841	257				0	0
344	879	255				0	0
346	952	252				0	0
348	989	257				0	0
350	1048	261				0	0
352	1124	271				0	0
354	1190	274				0	0
356	1263	282				0	0
358	1326	291				0	0
360	1389	301				0	0
362	1436	312				0	0
364	1468	326				0	0
366	1484	335				0	0
368	1517	349				0	0
370	1529	365				0	0
372	1540	381				0	0
374	1545	397				0	0
376	1577	411				0	0
378	1577	426				0	0
380	1586	442				0	0
382	1572	451				0	0
384	1557	464				0	0
386	1505	485				0	0
388	1464	496				0	0
390	1381	511				0	0
392	1294	524				0	0
394	1215	534				0	0
396	1097	540				0	0
398	1004	553				0	0
400	904	559		0.00957743		5.35379	8.658
402	810	563		0.0105698		5.9508	8.56155
404	733	568		0.0117882		6.69571	8.64077
406	668	571		0.0135199		7.71986	9.03129
408	604	573		0.0156753		8.98193	9.46787
410	561	570		0.0182467		10.4006	10.2364
412	519	564		0.0216254		12.1967	11.2236
414	471	557		0.0266966		14.87	12.5741
416	427	543		0.0341431		18.5397	14.5791
418	408	528		0.0444372		23.4628	18.1304
420	366	507		0.0584982		29.6586	21.4103
422	348	498		0.0795225		39.6022	27.6738
424	320	454		0.110099		49.9851	35.2318
426	308	431		0.153069		65.9727	47.1452
428	292	401		0.215774		86.5256	63.0061
430	274	377		0.300624		113.335	82.3711
432	263	353		0.411858		145.386	108.319
434	244	325		0.558537		181.524	136.283
436	244	300		0.749029		224.709	182.763
438	230	273		0.984404		268.742	226.413
440	230	261		1.27297		332.246	292.784
442	209	233		1.61001		375.133	336.492
444	196	217		1.96213		425.783	384.578
446	184	202		2.27326		459.198	418.279
448	172	186		2.49144		463.408	428.527
450	162	169		2.51999		425.878	408.238
452	162	155		2.36551		366.654	383.213
454	150	144		2.06347		297.14	309.521
456	143	132		1.70069		224.491	243.199
458	128	126		1.3682		172.393	175.13
460	128	112		1.09898		123.086	140.67
462	119	106		0.895646		94.9384	106.582
464	119	99.1		0.739453		73.2798	87.9949
466	107	93.1		0.614481		57.2081	65.7494
468	107	87.7		0.503124		44.124	53.8343
470	101	81.9		0.407718		33.3921	41.1795
472	101	75.7		0.328987		24.9043	33.2277
474	92.9	72.2		0.267086		19.2836	24.8123
476	92.9	71.8		0.220964		15.8652	20.5275
478	84.6	62.5		0.187652		11.7283	15.8754
480	84.6	57.8		0.164321		9.49773	13.9015
482	84.6	53.1		0.150261		7.97886	12.7121
484	74.8	49.6		0.140407		6.9642	10.5025
486	74.8	49.6		0.137238		6.80699	10.2654
488	74.8	49.6		0.139278		6.90818	10.418
490	74.8	44.9		0.147432		6.61971	11.0279
492	68.7	45.2		0.163386		7.38503	11.2246
494	68.7	41.6		0.186037		7.73913	12.7807
496	68.7	41.6		0.217047		9.02914	14.9111
498	68.7	36.9		0.257734		9.5104	17.7064
500	68.7	36.9		0.309052		11.404	21.2319
502	77	36.5		0.371819		13.5714	28.6301
504	77	37.6		0.446553		16.7904	34.3846
506	77	32.9		0.534709		17.5919	41.1726
508	77	32.9		0.632189		20.799	48.6786
510	77	32.9		0.74072		24.3697	57.0354
512	77	32.9		0.855565		28.1481	65.8785
514	88.4	33.3		0.971124		32.3384	85.8474
516	93.7	27.3		1.08443		29.6048	101.611
518	110	26.4		1.18732		31.3452	130.605
520	110	26.4		1.27607		33.6882	140.367
522	109	26.3		1.34919		35.4837	147.062
524	122	30.9		1.39594		43.1345	170.305
526	130	30.4		1.41887		43.1335	184.453
528	130	30.4		1.41628		43.0548	184.116
530	137	30		1.38723		41.6168	190.05
532	153	29.2		1.33499		38.9818	204.254
534	168	28.4		1.26581		35.9489	212.655
536	168	28.4		1.18253		33.5839	198.666
538	186	32.9		1.09156		35.9122	203.03
540	202	32.1		0.996996		32.0036	201.393
542	221	33.3		0.906658		30.1917	200.371
544	239	32.3		0.820127		26.4901	196.01
546	252	35.2		0.740101		26.0515	186.505
548	270	34.3		0.664927		22.807	179.53
550	304	39.3		0.596		23.4228	181.184
552	311	39		0.533307		20.799	165.859
554	343	37.3		0.476344		17.7676	163.386
556	369	43.9		0.423704		18.6006	156.347
558	403	42.1		0.376124		15.8348	151.578
560	421	45.8		0.333716		15.2842	140.494
562	435	45.1		0.29477		13.2941	128.225
564	468	49.9		0.260859		13.0169	122.082
566	504	55.6		0.230568		12.8196	116.206
568	523	54.6		0.203352		11.103	106.353
570	560	61.3		0.180016		11.035	100.809
572	595	59.5		0.159598		9.4961	94.961
574	640	65.8		0.142457		9.37365	91.1723
576	679	69.5		0.126631		8.80082	85.9821
578	735	73.1		0.112585		8.22995	82.7498
580	789	76.7		0.100301		7.69311	79.1377
582	844	80.7		0.0897258		7.24087	75.7286
584	908	84.2		0.0800099		6.73684	72.649
586	967	93		0.0721402		6.70904	69.7595
588	1052	95.1		0.0650781		6.18892	68.4621
590	1122	99.7		0.0589128		5.87361	66.1002
592	1201	110		0.0538602		5.92462	64.6861
594	1304	121		0.0500969		6.06172	65.3263
596	1381	124		0.0468244		5.80622	64.6645
598	1477	136		0.0440676		5.99319	65.0878
600	1576	146		0.0415546		6.06697	65.4901
602	1665	148		0.0398691		5.90062	66.382
604	1745	157		0.0393758		6.182	68.7107
606	1815	161		0.0395891		6.37384	71.8541
608	1894	171		0.0406891		6.95783	77.0651
610	1950	179		0.0430443		7.70493	83.9363
612	2015	192		0.0461748		8.86556	93.0422
614	2063	199		0.0501792		9.98565	103.52
616	2104	212		0.0559488		11.8612	117.716
618	2141	218		0.0636126		13.8675	136.195
620	2184	232		0.0720717		16.7206	157.405
622	2247	244		0.0837569		20.4367	188.202
624	2303	257		0.0973669		25.0233	224.236
626	2361	269		0.114028		30.6735	269.22
628	2454	282		0.133703		37.7043	328.108
630	2540	301		0.157756		47.4844	400.699
632	2657	321		0.187296		60.1221	497.646
634	2803	333		0.223958		74.5779	627.754
636	2917	352		0.269461		94.8501	786.016
638	3070	376		0.326318		122.696	1001.8
640	3220	396		0.398223		157.696	1282.28
642	3418	416		0.488004		203.01	1668
644	3613	439		0.601198		263.926	2172.13
646	3791	460		0.741655		341.161	2811.61
648	3982	485		0.912705		442.662	3634.39
650	4242	510		1.11217		567.206	4717.82
652	4444	531		1.33413		708.425	5928.89
654	4624	558		1.57686		879.888	7291.41
656	4887	587		1.85629		1089.64	9071.68
658	5089	611		2.18679		1336.13	11128.6
660	5250	634		2.51177		1592.46	13186.8
662	5417	660		2.70986		1788.5	14679.3
664	5535	680		2.64611		1799.35	14646.2
666	5601	705		2.30418		1624.45	12905.7
668	5582	724		1.80517		1306.94	10076.5
670	5519	740		1.31558		973.532	7260.7
672	5322	754		0.919606		693.383	4894.14
674	5115	765		0.634931		485.722	3247.67
676	4764	784		0.44238		346.826	2107.5
678	4378	798		0.313371		250.07	1371.94
680	4052	809		0.22662		183.336	918.264
682	3594	826		0.167209		138.115	600.949
684	3119	842		0.126582		106.582	394.811
686	2689	857		0.0978324		83.8424	263.071
688	2307	878		0.0766327		67.2835	176.792
690	1906	899		0.0626249		56.2998	119.363
692	1563	917		0.0516026		47.3196	80.6549
694	1276	942		0.0431301		40.6286	55.034
696	1014	965		0.0381576		36.8221	38.6918
698	809	994		0.0340848		33.8803	27.5746
700	649	1027		0.0303956		31.2163	19.7268
702	527	1054		0.0275424		29.0297	14.5149
704	427	1089		0.0254433		27.7078	10.8643
706	331	1125		0.0224414		25.2466	7.42812
708	277	1151		0.021587		24.8466	5.9796
710	236	1195		0.0201537		24.0836	4.75627
712	187	1232		0.0194497		23.9621	3.6371
714	169	1268		0.0184984		23.456	3.12623
716	147	1298		0.0181951		23.6173	2.67468
718	135	1337		0.0177427		23.7219	2.39526
720	117	1374		0.0174876		24.028	2.04605
722	103	1405		0.0176554		24.8059	1.81851
724	103	1438		0.0165154		23.7491	1.70109
726	92.1	1459		0.0158482		23.1225	1.45962
728	92.1	1493		0.0150511		22.4713	1.38621
730	80.8	1502		0.0166277		24.9748	1.34352
732	80.8	1508		0.0172732		26.048	1.39568
734	73.3	1513		0.0168294		25.4629	1.23359
736	73.3	1505		0.0165097		24.847	1.21016
738	73.3	1488		0.0160276		23.8491	1.17482
740	73.3	1467		0.0145054		21.2794	1.06324
742	73.3	1435		0.0132361		18.9938	0.970206
744	73.3	1394		0.0120452		16.791	0.882911
746	73.3	1338		0.0109269		14.6202	0.800941
748	61.9	1281		0.00907595		11.6263	0.561801
750	61.9	1209		0.00773202		9.34801	0.478612
752	61.9	1132		0.00633418		7.1703	0.392086
754	61.9	1056		0.00726673		7.67367	0.449811
756	61.9	983		0.00698998		6.87115	0.43268
758	61.9	903		0.00604225		5.45615	0.374015
760	61.9	839		0.00580729		4.87232	0.359471
762	61.9	738		0.00523586		3.86407	0.3241
764	61.9	677		0.00536701		3.63347	0.332218
766	61.9	616		0.00481811		2.96795	0.298241
768	61.9	539		0.00485885		2.61892	0.300763
770	49.8	475		0.00425273		2.02005	0.211786
772	49.8	422		0.00511802		2.1598	0.254877
774	49.8	367		0.00389744		1.43036	0.194093
776	49.8	322		0.00373912		1.204	0.186208
778	49.8	287		0.00456795		1.311	0.227484
780	49.8	248		0.00452706		1.12271	0.225448
782	49.8	224		0.00516722		1.15746	0.257328
784	49.8	196		0.00394266		0.77276	0.196344
786	49.8	177		0.0051222		0.906629	0.255086
788	49.8	153		0.00400232		0.612355	0.199316
790	49.8	138		0.00341273		0.470957	0.169954
792	49.8	130		0.00330988		0.430284	0.164832
794	49.8	117		0.00332061		0.388511	0.165366
796	49.8	102		0.00346308		0.353234	0.172461
798	49.8	92.2		0.0018596		0.171455	0.0926081
800	49.8	92.2		0.00250111		0.230603	0.124555

## Sheet: PPE_B60G30R90
			Phytochrome Photoequilibria
			In quanta (umol m-2 s-1)
									Pfr/Ptotal		0.86498
Wavelength	Pr	Pfr		Irradiance		Pfr	Pr
									UV		0			total(350-800)	184.334
300	2233	920				0	0		B		61.5803			ratio	UV	0
302	1838	784				0	0		G		30.3632				B	0.33407
304	1656	706				0	0		R		90.9684				G	0.164719
306	1499	668				0	0		FR		1.42184				R	0.493498
308	1412	645				0	0		R+FR		92.3902				FR	0.00771341
310	1294	610				0	0
312	1221	599				0	0		PPF		182.912
314	1127	569				0	0
316	1029	534				0	0		R : FR (wide)		63.9792	600-700	700-800
318	953	505				0	0		R:FR (narrow)		177.946	655-665	725-735
320	893	468				0	0
322	834	432				0	0
324	767	393				0	0
326	747	369				0	0
328	726	340				0	0
330	713	319				0	0
332	713	308				0	0
334	725	285				0	0
336	751	281				0	0
338	780	266				0	0
340	811	259				0	0
342	841	257				0	0
344	879	255				0	0
346	952	252				0	0
348	989	257				0	0
350	1048	261				0	0
352	1124	271				0	0
354	1190	274				0	0
356	1263	282				0	0
358	1326	291				0	0
360	1389	301				0	0
362	1436	312				0	0
364	1468	326				0	0
366	1484	335				0	0
368	1517	349				0	0
370	1529	365				0	0
372	1540	381				0	0
374	1545	397				0	0
376	1577	411				0	0
378	1577	426				0	0
380	1586	442				0	0
382	1572	451				0	0
384	1557	464				0	0
386	1505	485				0	0
388	1464	496				0	0
390	1381	511				0	0
392	1294	524				0	0
394	1215	534				0	0
396	1097	540				0	0
398	1004	553				0	0
400	904	559		0.0101963		5.69972	9.21744
402	810	563		0.0105665		5.94895	8.55888
404	733	568		0.0126909		7.20842	9.30242
406	668	571		0.0142886		8.15881	9.5448
408	604	573		0.0171779		9.84296	10.3755
410	561	570		0.0212342		12.1035	11.9124
412	519	564		0.0261653		14.7572	13.5798
414	471	557		0.0328187		18.28	15.4576
416	427	543		0.0433725		23.5513	18.5201
418	408	528		0.0609578		32.1857	24.8708
420	366	507		0.0839539		42.5646	30.7271
422	348	498		0.118337		58.9316	41.1811
424	320	454		0.167062		75.846	53.4597
426	308	431		0.233076		100.456	71.7874
428	292	401		0.325429		130.497	95.0254
430	274	377		0.454324		171.28	124.485
432	263	353		0.621656		219.445	163.496
434	244	325		0.834478		271.205	203.613
436	244	300		1.09182		327.545	266.404
438	230	273		1.38456		377.986	318.45
440	230	261		1.69112		441.383	388.958
442	209	233		1.99456		464.731	416.862
444	196	217		2.24512		487.19	440.043
446	184	202		2.40631		486.074	442.76
448	172	186		2.45953		457.472	423.039
450	162	169		2.36331		399.399	382.855
452	162	155		2.13839		331.45	346.419
454	150	144		1.82095		262.217	273.142
456	143	132		1.48586		196.133	212.478
458	128	126		1.19154		150.134	152.517
460	128	112		0.956974		107.181	122.493
462	119	106		0.777295		82.3933	92.4981
464	119	99.1		0.636453		63.0725	75.7379
466	107	93.1		0.523012		48.6924	55.9623
468	107	87.7		0.426052		37.3647	45.5875
470	101	81.9		0.341083		27.9347	34.4494
472	101	75.7		0.270654		20.4885	27.336
474	92.9	72.2		0.217022		15.669	20.1614
476	92.9	71.8		0.176636		12.6825	16.4095
478	84.6	62.5		0.147361		9.21005	12.4667
480	84.6	57.8		0.124174		7.17724	10.5051
482	84.6	53.1		0.107601		5.7136	9.10303
484	74.8	49.6		0.0943271		4.67862	7.05566
486	74.8	49.6		0.0859345		4.26235	6.4279
488	74.8	49.6		0.0809196		4.01361	6.05279
490	74.8	44.9		0.078721		3.53457	5.88833
492	68.7	45.2		0.0816521		3.69068	5.6095
494	68.7	41.6		0.0883763		3.67646	6.07145
496	68.7	41.6		0.0993951		4.13484	6.82844
498	68.7	36.9		0.115684		4.26874	7.94749
500	68.7	36.9		0.135642		5.00518	9.31858
502	77	36.5		0.160733		5.86675	12.3764
504	77	37.6		0.192724		7.24644	14.8398
506	77	32.9		0.230829		7.59429	17.7739
508	77	32.9		0.274467		9.02995	21.1339
510	77	32.9		0.324975		10.6917	25.0231
512	77	32.9		0.37958		12.4882	29.2277
514	88.4	33.3		0.437483		14.5682	38.6735
516	93.7	27.3		0.496171		13.5455	46.4912
518	110	26.4		0.55434		14.6346	60.9774
520	110	26.4		0.610086		16.1063	67.1094
522	109	26.3		0.659057		17.3332	71.8372
524	122	30.9		0.696956		21.5359	85.0286
526	130	30.4		0.724669		22.0299	94.207
528	130	30.4		0.737422		22.4176	95.8649
530	137	30		0.733442		22.0032	100.482
532	153	29.2		0.717193		20.942	109.73
534	168	28.4		0.687418		19.5227	115.486
536	168	28.4		0.646334		18.3559	108.584
538	186	32.9		0.599019		19.7077	111.418
540	202	32.1		0.548788		17.6161	110.855
542	221	33.3		0.499502		16.6334	110.39
544	239	32.3		0.45145		14.5818	107.897
546	252	35.2		0.40643		14.3063	102.42
548	270	34.3		0.365674		12.5426	98.7321
550	304	39.3		0.328338		12.9037	99.8149
552	311	39		0.294138		11.4714	91.477
554	343	37.3		0.263436		9.82615	90.3584
556	369	43.9		0.235978		10.3594	87.076
558	403	42.1		0.210692		8.87014	84.909
560	421	45.8		0.18735		8.58063	78.8744
562	435	45.1		0.166636		7.51529	72.4867
564	468	49.9		0.147716		7.37103	69.1311
566	504	55.6		0.130009		7.22852	65.5247
568	523	54.6		0.115324		6.29667	60.3143
570	560	61.3		0.101264		6.20747	56.7077
572	595	59.5		0.0908353		5.4047	54.047
574	640	65.8		0.0810783		5.33495	51.8901
576	679	69.5		0.0727597		5.0568	49.4038
578	735	73.1		0.0651919		4.76553	47.916
580	789	76.7		0.058739		4.50528	46.3451
582	844	80.7		0.0529614		4.27398	44.6994
584	908	84.2		0.0481547		4.05462	43.7244
586	967	93		0.0437108		4.0651	42.2683
588	1052	95.1		0.0410384		3.90275	43.1724
590	1122	99.7		0.0374368		3.73245	42.0041
592	1201	110		0.0358259		3.94085	43.027
594	1304	121		0.0349382		4.22752	45.5594
596	1381	124		0.0339428		4.2089	46.875
598	1477	136		0.0337427		4.58901	49.838
600	1576	146		0.0332627		4.85635	52.422
602	1665	148		0.0343778		5.08792	57.2391
604	1745	157		0.0365991		5.74605	63.8654
606	1815	161		0.0387852		6.24442	70.3952
608	1894	171		0.0424588		7.26045	80.4169
610	1950	179		0.0483839		8.66072	94.3486
612	2015	192		0.0546364		10.4902	110.092
614	2063	199		0.0637421		12.6847	131.5
616	2104	212		0.0735675		15.5963	154.786
618	2141	218		0.0868485		18.933	185.943
620	2184	232		0.101891		23.6387	222.53
622	2247	244		0.120541		29.412	270.855
624	2303	257		0.143436		36.8631	330.333
626	2361	269		0.170471		45.8567	402.482
628	2454	282		0.201788		56.9042	495.187
630	2540	301		0.239298		72.0288	607.818
632	2657	321		0.287899		92.4157	764.949
634	2803	333		0.347339		115.664	973.591
636	2917	352		0.420544		148.031	1226.73
638	3070	376		0.51441		193.418	1579.24
640	3220	396		0.631539		250.09	2033.56
642	3418	416		0.777654		323.504	2658.02
644	3613	439		0.960625		421.714	3470.74
646	3791	460		1.18691		545.976	4499.56
648	3982	485		1.45723		706.758	5802.7
650	4242	510		1.77209		903.768	7517.22
652	4444	531		2.11564		1123.4	9401.9
654	4624	558		2.49276		1390.96	11526.5
656	4887	587		2.92174		1715.06	14278.6
658	5089	611		3.40457		2080.19	17325.8
660	5250	634		3.85151		2441.86	20220.4
662	5417	660		4.08772		2697.9	22143.2
664	5535	680		3.94513		2682.69	21836.3
666	5601	705		3.41002		2404.07	19099.5
668	5582	724		2.68976		1947.39	15014.2
670	5519	740		1.94138		1436.62	10714.5
672	5322	754		1.35442		1021.23	7208.22
674	5115	765		0.935604		715.737	4785.62
676	4764	784		0.651971		511.145	3105.99
678	4378	798		0.461961		368.645	2022.46
680	4052	809		0.335182		271.162	1358.16
682	3594	826		0.247334		204.298	888.918
684	3119	842		0.189258		159.356	590.297
686	2689	857		0.145857		125	392.21
688	2307	878		0.115051		101.015	265.423
690	1906	899		0.0934952		84.0522	178.202
692	1563	917		0.0782277		71.7348	122.27
694	1276	942		0.0663867		62.5363	84.7095
696	1014	965		0.0553619		53.4242	56.137
698	809	994		0.0475211		47.2359	38.4445
700	649	1027		0.0402696		41.3568	26.1349
702	527	1054		0.0369178		38.9114	19.4557
704	427	1089		0.0340918		37.126	14.5572
706	331	1125		0.0301456		33.9138	9.9782
708	277	1151		0.0280641		32.3018	7.77376
710	236	1195		0.0272568		32.5719	6.43261
712	187	1232		0.0268096		33.0294	5.01339
714	169	1268		0.0239821		30.4092	4.05297
716	147	1298		0.0242931		31.5324	3.57108
718	135	1337		0.0212209		28.3723	2.86482
720	117	1374		0.0206459		28.3675	2.41557
722	103	1405		0.0214306		30.1099	2.20735
724	103	1438		0.022142		31.8402	2.28063
726	92.1	1459		0.0208718		30.452	1.9223
728	92.1	1493		0.0187683		28.0211	1.72856
730	80.8	1502		0.0197207		29.6204	1.59343
732	80.8	1508		0.0223446		33.6956	1.80544
734	73.3	1513		0.0206326		31.2171	1.51237
736	73.3	1505		0.0210592		31.694	1.54364
738	73.3	1488		0.0194444		28.9333	1.42527
740	73.3	1467		0.0177771		26.079	1.30306
742	73.3	1435		0.0172374		24.7357	1.2635
744	73.3	1394		0.0137567		19.1768	1.00836
746	73.3	1338		0.0130041		17.3994	0.953198
748	61.9	1281		0.00914711		11.7174	0.566206
750	61.9	1209		0.00875487		10.5846	0.541926
752	61.9	1132		0.00832665		9.42577	0.51542
754	61.9	1056		0.00755005		7.97285	0.467348
756	61.9	983		0.00834407		8.20222	0.516498
758	61.9	903		0.00631755		5.70475	0.391056
760	61.9	839		0.00651404		5.46528	0.403219
762	61.9	738		0.00525717		3.87979	0.325419
764	61.9	677		0.00681404		4.61311	0.421789
766	61.9	616		0.00706798		4.35387	0.437508
768	61.9	539		0.00482735		2.60194	0.298813
770	49.8	475		0.00576578		2.73875	0.287136
772	49.8	422		0.00492201		2.07709	0.245116
774	49.8	367		0.0044805		1.64434	0.223129
776	49.8	322		0.00460768		1.48367	0.229462
778	49.8	287		0.00420568		1.20703	0.209443
780	49.8	248		0.00376748		0.934336	0.187621
782	49.8	224		0.00760728		1.70403	0.378842
784	49.8	196		0.00494209		0.968649	0.246116
786	49.8	177		0.00685138		1.21269	0.341199
788	49.8	153		0.00387528		0.592919	0.192989
790	49.8	138		0.0035441		0.489085	0.176496
792	49.8	130		0.00302663		0.393462	0.150726
794	49.8	117		0.00323566		0.378572	0.161136
796	49.8	102		0.0054242		0.553268	0.270125
798	49.8	92.2		0.00385796		0.355704	0.192127
800	49.8	92.2		0.00389105		0.358755	0.193774

## Sheet: PPE_B60G15R105
			Phytochrome Photoequilibria
			In quanta (umol m-2 s-1)
									Pfr/Ptotal		0.866354
Wavelength	Pr	Pfr		Irradiance		Pfr	Pr
									UV		0			total(350-800)	183.34
300	2233	920				0	0		B		59.6842			ratio	UV	0
302	1838	784				0	0		G		15.7874				B	0.325539
304	1656	706				0	0		R		105.894				G	0.0861103
306	1499	668				0	0		FR		1.97405				R	0.577583
308	1412	645				0	0		R+FR		107.868				FR	0.0107672
310	1294	610				0	0
312	1221	599				0	0		PPF		181.366
314	1127	569				0	0
316	1029	534				0	0		R : FR (wide)		53.6431	600-700	700-800
318	953	505				0	0		R:FR (narrow)		128.423	655-665	725-735
320	893	468				0	0
322	834	432				0	0
324	767	393				0	0
326	747	369				0	0
328	726	340				0	0
330	713	319				0	0
332	713	308				0	0
334	725	285				0	0
336	751	281				0	0
338	780	266				0	0
340	811	259				0	0
342	841	257				0	0
344	879	255				0	0
346	952	252				0	0
348	989	257				0	0
350	1048	261				0	0
352	1124	271				0	0
354	1190	274				0	0
356	1263	282				0	0
358	1326	291				0	0
360	1389	301				0	0
362	1436	312				0	0
364	1468	326				0	0
366	1484	335				0	0
368	1517	349				0	0
370	1529	365				0	0
372	1540	381				0	0
374	1545	397				0	0
376	1577	411				0	0
378	1577	426				0	0
380	1586	442				0	0
382	1572	451				0	0
384	1557	464				0	0
386	1505	485				0	0
388	1464	496				0	0
390	1381	511				0	0
392	1294	524				0	0
394	1215	534				0	0
396	1097	540				0	0
398	1004	553				0	0
400	904	559		0.0103324		5.77581	9.34049
402	810	563		0.0119509		6.72836	9.68023
404	733	568		0.0130931		7.4369	9.59727
406	668	571		0.0149352		8.52798	9.97669
408	604	573		0.0181048		10.374	10.9353
410	561	570		0.0214441		12.2231	12.0301
412	519	564		0.0250834		14.147	13.0183
414	471	557		0.0329102		18.331	15.5007
416	427	543		0.0438128		23.7904	18.7081
418	408	528		0.0591701		31.2418	24.1414
420	366	507		0.0819784		41.563	30.0041
422	348	498		0.114832		57.1864	39.9616
424	320	454		0.160883		73.0408	51.4825
426	308	431		0.223585		96.3651	68.8642
428	292	401		0.311345		124.849	90.9127
430	274	377		0.429801		162.035	117.765
432	263	353		0.585532		206.693	153.995
434	244	325		0.782318		254.253	190.886
436	244	300		1.0214		306.42	249.221
438	230	273		1.29789		354.324	298.515
440	230	261		1.59592		416.536	367.062
442	209	233		1.88986		440.336	394.98
444	196	217		2.13657		463.635	418.767
446	184	202		2.30846		466.309	424.757
448	172	186		2.37958		442.603	409.288
450	162	169		2.31351		390.983	374.789
452	162	155		2.11912		328.464	343.298
454	150	144		1.83214		263.828	274.821
456	143	132		1.51217		199.606	216.24
458	128	126		1.22175		153.94	156.384
460	128	112		0.983363		110.137	125.87
462	119	106		0.797468		84.5316	94.8987
464	119	99.1		0.652409		64.6538	77.6367
466	107	93.1		0.537961		50.0842	57.5618
468	107	87.7		0.436296		38.2631	46.6836
470	101	81.9		0.350111		28.6741	35.3612
472	101	75.7		0.278727		21.0997	28.1514
474	92.9	72.2		0.222798		16.086	20.6979
476	92.9	71.8		0.178639		12.8263	16.5956
478	84.6	62.5		0.144152		9.00948	12.1952
480	84.6	57.8		0.118439		6.84577	10.0199
482	84.6	53.1		0.100516		5.33742	8.50368
484	74.8	49.6		0.0839212		4.16249	6.27731
486	74.8	49.6		0.0718172		3.56213	5.37193
488	74.8	49.6		0.0619311		3.07178	4.63245
490	74.8	44.9		0.0547772		2.45949	4.09733
492	68.7	45.2		0.0505713		2.28582	3.47425
494	68.7	41.6		0.048771		2.02887	3.35057
496	68.7	41.6		0.048905		2.03445	3.35977
498	68.7	36.9		0.0510696		1.88447	3.50848
500	68.7	36.9		0.0544123		2.00782	3.73813
502	77	36.5		0.0616695		2.25094	4.74855
504	77	37.6		0.0711887		2.67669	5.48153
506	77	32.9		0.0818028		2.69131	6.29882
508	77	32.9		0.0969889		3.19094	7.46815
510	77	32.9		0.114364		3.76257	8.80601
512	77	32.9		0.135417		4.45521	10.4271
514	88.4	33.3		0.160121		5.33201	14.1547
516	93.7	27.3		0.188584		5.14834	17.6703
518	110	26.4		0.218936		5.77991	24.083
520	110	26.4		0.249823		6.59534	27.4806
522	109	26.3		0.282343		7.42562	30.7754
524	122	30.9		0.312262		9.64889	38.0959
526	130	30.4		0.340809		10.3606	44.3052
528	130	30.4		0.363059		11.037	47.1977
530	137	30		0.377022		11.3107	51.652
532	153	29.2		0.383108		11.1867	58.6155
534	168	28.4		0.380004		10.7921	63.8407
536	168	28.4		0.367453		10.4357	61.7321
538	186	32.9		0.348369		11.4614	64.7967
540	202	32.1		0.324797		10.426	65.6089
542	221	33.3		0.298155		9.92856	65.8923
544	239	32.3		0.271459		8.76814	64.8788
546	252	35.2		0.246995		8.69422	62.2427
548	270	34.3		0.223479		7.66533	60.3393
550	304	39.3		0.202471		7.95711	61.5512
552	311	39		0.183268		7.14746	56.9965
554	343	37.3		0.165904		6.18822	56.905
556	369	43.9		0.149047		6.54317	54.9984
558	403	42.1		0.134777		5.6741	54.315
560	421	45.8		0.120228		5.50646	50.6161
562	435	45.1		0.108198		4.87972	47.066
564	468	49.9		0.0974157		4.86104	45.5906
566	504	55.6		0.0872231		4.8496	43.9604
568	523	54.6		0.0770587		4.2074	40.3017
570	560	61.3		0.0684201		4.19415	38.3153
572	595	59.5		0.0614893		3.65862	36.5862
574	640	65.8		0.0564587		3.71498	36.1336
576	679	69.5		0.0519056		3.60744	35.2439
578	735	73.1		0.0464089		3.39249	34.1106
580	789	76.7		0.0410467		3.14828	32.3858
582	844	80.7		0.0385849		3.11381	32.5657
584	908	84.2		0.0342483		2.88371	31.0975
586	967	93		0.0321526		2.99019	31.0915
588	1052	95.1		0.0316734		3.01214	33.3205
590	1122	99.7		0.0308006		3.07082	34.5583
592	1201	110		0.0292632		3.21895	35.1451
594	1304	121		0.0309453		3.74439	40.3527
596	1381	124		0.0304586		3.77687	42.0633
598	1477	136		0.0316493		4.3043	46.746
600	1576	146		0.0331041		4.8332	52.1721
602	1665	148		0.0333438		4.93489	55.5175
604	1745	157		0.0365403		5.73683	63.7629
606	1815	161		0.0394063		6.34442	71.5225
608	1894	171		0.0457846		7.82917	86.7161
610	1950	179		0.0543724		9.73267	106.026
612	2015	192		0.0617832		11.8624	124.493
614	2063	199		0.0717958		14.2874	148.115
616	2104	212		0.0833832		17.6772	175.438
618	2141	218		0.0992828		21.6437	212.565
620	2184	232		0.116919		27.1251	255.35
622	2247	244		0.138442		33.7799	311.08
624	2303	257		0.163553		42.0332	376.663
626	2361	269		0.194751		52.3879	459.806
628	2454	282		0.230711		65.0604	566.164
630	2540	301		0.271793		81.8098	690.355
632	2657	321		0.324176		104.06	861.334
634	2803	333		0.387648		129.087	1086.58
636	2917	352		0.466429		164.183	1360.57
638	3070	376		0.562921		211.658	1728.17
640	3220	396		0.684069		270.892	2202.7
642	3418	416		0.833187		346.606	2847.83
644	3613	439		1.02093		448.19	3688.63
646	3791	460		1.24961		574.819	4737.25
648	3982	485		1.5315		742.777	6098.43
650	4242	510		1.86274		949.997	7901.74
652	4444	531		2.23012		1184.19	9910.66
654	4624	558		2.62661		1465.65	12145.4
656	4887	587		3.06621		1799.86	14984.5
658	5089	611		3.55692		2173.28	18101.1
660	5250	634		4.06776		2578.96	21355.7
662	5417	660		4.48506		2960.14	24295.5
664	5535	680		4.60114		3128.77	25467.3
666	5601	705		4.27133		3011.29	23923.7
668	5582	724		3.61268		2615.58	20166
670	5519	740		2.77821		2055.88	15332.9
672	5322	754		2.00638		1512.81	10677.9
674	5115	765		1.40742		1076.67	7198.94
676	4764	784		0.982835		770.543	4682.23
678	4378	798		0.692759		552.822	3032.9
680	4052	809		0.496867		401.965	2013.3
682	3594	826		0.362532		299.451	1302.94
684	3119	842		0.271638		228.719	847.24
686	2689	857		0.207769		178.058	558.692
688	2307	878		0.161302		141.623	372.124
690	1906	899		0.129012		115.981	245.896
692	1563	917		0.104352		95.6911	163.103
694	1276	942		0.0863587		81.3499	110.194
696	1014	965		0.0768314		74.1423	77.9071
698	809	994		0.0667433		66.3429	53.9954
700	649	1027		0.0564598		57.9842	36.6424
702	527	1054		0.0499136		52.6089	26.3044
704	427	1089		0.0461921		50.3031	19.724
706	331	1125		0.0412832		46.4436	13.6647
708	277	1151		0.0417972		48.1085	11.5778
710	236	1195		0.0386943		46.2397	9.13185
712	187	1232		0.0348629		42.9511	6.51937
714	169	1268		0.0337523		42.7979	5.70413
716	147	1298		0.0332534		43.163	4.88826
718	135	1337		0.0326001		43.5863	4.40101
720	117	1374		0.0311728		42.8315	3.64722
722	103	1405		0.0277062		38.9272	2.85374
724	103	1438		0.0284129		40.8578	2.92653
726	92.1	1459		0.0296262		43.2246	2.72857
728	92.1	1493		0.0290899		43.4312	2.67918
730	80.8	1502		0.0312832		46.9874	2.52768
732	80.8	1508		0.0314523		47.4301	2.54135
734	73.3	1513		0.0325476		49.2445	2.38574
736	73.3	1505		0.0307988		46.3522	2.25755
738	73.3	1488		0.0290427		43.2155	2.12883
740	73.3	1467		0.0260524		38.2189	1.90964
742	73.3	1435		0.0247014		35.4465	1.81061
744	73.3	1394		0.0216668		30.2036	1.58818
746	73.3	1338		0.0215268		28.8029	1.57792
748	61.9	1281		0.0165948		21.258	1.02722
750	61.9	1209		0.0134112		16.2141	0.830152
752	61.9	1132		0.0106834		12.0937	0.661305
754	61.9	1056		0.0102116		10.7834	0.632096
756	61.9	983		0.00832089		8.17944	0.515063
758	61.9	903		0.0075148		6.78586	0.465166
760	61.9	839		0.00744383		6.24537	0.460773
762	61.9	738		0.00762727		5.62892	0.472128
764	61.9	677		0.00739314		5.00516	0.457635
766	61.9	616		0.00862906		5.3155	0.534139
768	61.9	539		0.00841179		4.53396	0.52069
770	49.8	475		0.00882007		4.18953	0.43924
772	49.8	422		0.00491883		2.07575	0.244958
774	49.8	367		0.0049347		1.81103	0.245748
776	49.8	322		0.00340149		1.09528	0.169394
778	49.8	287		0.00584818		1.67843	0.29124
780	49.8	248		0.00591598		1.46716	0.294616
782	49.8	224		0.00549412		1.23068	0.273607
784	49.8	196		0.00289077		0.566591	0.14396
786	49.8	177		0.0072273		1.27923	0.35992
788	49.8	153		0.00607962		0.930181	0.302765
790	49.8	138		0.00395126		0.545273	0.196773
792	49.8	130		0.00584072		0.759294	0.290868
794	49.8	117		0.00528347		0.618166	0.263117
796	49.8	102		0.00520649		0.531062	0.259283
798	49.8	92.2		0.00107937		0.0995177	0.0537525
800	49.8	92.2		0.00302233		0.278659	0.150512

[truncated: 1 more sheets: PPE_B60R120]
