# Supplementary material for: Spectral-conversion film potential for greenhouses: Utility of green-to-red photons conversion and far-red filtration for plant growth
Source: PLoS One. 2023 Feb 23;18(2):e0281996. doi: 10.1371/journal.pone.0281996 (PMC9949677; doi:10.1371/journal.pone.0281996)
Supplement: S3 File — (XLSX) [file pone.0281996.s003.xlsx]

## Sheet: Lettuce
Raw data for Table 2 & Figs 2-5
% Green radiation	FR photon flux density	Lighting Treatments	Replication	Plant number	Plant diameter	Leaf number	Leaf length	Leaf width	Shoot fresh weight	Shoot dry weight	SPAD index	L*	a*	b*
33.3	0	B60G60R60	1	1	23.1	10	14.8	14.3	43.05	1.271	18.5	33.12	1.93	11.38
33.3	0	B60G60R60	1	2	21.7	10	13.3	13.2	46.09	1.405	23.3	36.31	-2.58	15.9
33.3	0	B60G60R60	1	3	20	11	14.2	13.2	42.05	1.252	24.3	40.24	-3.76	19.71
33.3	0	B60G60R60	1	4	19.9	10	13.8	12.1	45.86	1.363	27.2	35.19	1.59	11.66
33.3	0	B60G60R60	1	5	20.4	11	12.8	12.8	36.11	1.117	24.5	38.54	0.31	15.02
33.3	0	B60G60R60	1	6	22.4	12	13.9	12.9	44.46	1.266	22.4	30.08	0.71	11.6
33.3	0	B60G60R60	1	7	19.2	12	12.9	13.1	52.47	1.478	26.4	30.17	4.71	8.69
33.3	0	B60G60R60	1	8	22.6	9	15	13.6	43.18	1.065	21.4	37.18	3.99	11.86
33.3	0	B60G60R60	1	9	20.8	10	14.4	13.7	42.11	0.944	26.5	26.15	-1.93	12.35
33.3	0	B60G60R60	1	10	21.4	10	14.6	13.2	48.51	1.411	25.1	32.67	0.67	13.78
16.6	0	B60G30R90	1	1	21.1	11	12.9	13.2	42.15	1.275	25	30.99	1.87	10.51
16.6	0	B60G30R90	1	2	21.1	10	12.5	13	41.78	1.182	25.3	27.59	2.4	7.93
16.6	0	B60G30R90	1	3	17.4	9	11.8	12	26.47	0.774	26.2	28.67	4.17	5.79
16.6	0	B60G30R90	1	4	17.4	10	12.4	12.9	40.81	1.106	30.1	32.88	2.29	9.38
16.6	0	B60G30R90	1	5	19.6	9	11.8	11.9	29.95	0.965	24.8	24.78	4.08	7.82
16.6	0	B60G30R90	1	6	18.6	10	10.6	12.3	34.21	1.122	24.5	32.14	4.54	7.85
16.6	0	B60G30R90	1	7	21.6	10	10.7	10.8	27.83	0.901	26.8	23.45	5.52	7.77
16.6	0	B60G30R90	1	8	19.7	9	12	11.9	34.58	1.216	27.5	30.08	4.72	8.55
16.6	0	B60G30R90	1	9	18.4	10	11.9	14.1	35.28	1.256	25.9	30.71	0.36	8.71
16.6	0	B60G30R90	1	10	19.4	9	11.6	12.8	33.86	1.307	27.6	32.68	3.13	9.6
8.3	0	B60G15R105	1	1	21.9	11	12.2	13.9	48.7	1.425	28.5	28.28	6.21	2.08
8.3	0	B60G15R105	1	2	21.2	11	13.4	12.9	53.09	1.324	26.8	32.03	1.76	9.52
8.3	0	B60G15R105	1	3	19.1	12	14.2	15.2	49.11	1.384	22.3	30.05	5.87	3.66
8.3	0	B60G15R105	1	4	19.8	12	13.9	12.9	51.52	1.461	28.2	27.48	6.59	3.43
8.3	0	B60G15R105	1	5	19	10	13.4	13.5	43.35	1.767	29.8	30.92	5.54	7.92
8.3	0	B60G15R105	1	6	19.6	11	13.9	13.3	35.17	1.55	23.2	28.58	6.2	2.53
8.3	0	B60G15R105	1	7	19.5	11	12.5	13.1	43.33	1.798	22	33.16	1.24	10.06
8.3	0	B60G15R105	1	8	21.7	12	11.8	12	50.53	1.862	25.4	22.14	4.91	5.3
8.3	0	B60G15R105	1	9	19.1	11	12.6	13.3	55.43	1.683	27.2	32.69	4.47	7.79
8.3	0	B60G15R105	1	10	18.1	13	12.6	11.7	51.58	1.47	30.2	30.3	4.58	7.73
0	0	B60R120	1	1	19.9	11	12.9	12.4	45.06	1.025	23.5	29.42	3.65	6.55
0	0	B60R120	1	2	20.3	11	13.4	13	47.38	1.207	24.9	32.31	2.39	11.57
0	0	B60R120	1	3	18.6	11	11.8	12.2	39.77	1.115	25.6	27.58	3.92	9.12
0	0	B60R120	1	4	20.2	9	12.8	13.2	46.7	1.269	27.4	34.23	-1.92	14.45
0	0	B60R120	1	5	19.7	11	12.5	12.2	37.18	1.003	20.6	33.59	3.72	9.18
0	0	B60R120	1	6	19.9	13	12.9	11.6	55.87	1.457	24.2	31.05	2.18	7.13
0	0	B60R120	1	7	21.4	11	12.2	12.8	45.7	1.226	25.8	24.91	1.87	10.87
0	0	B60R120	1	8	21.3	10	13.2	14	43.48	1.191	27.1	32.61	1.54	10.94
0	0	B60R120	1	9	17.6	9	13.1	12.3	38.31	1.071	31.1	31.4	3.7	7.53
0	0	B60R120	1	10	20.5	11	13.6	13.8	50.18	1.344	25.6	33.08	6.16	8.78
33.3	0	B60G60R60	2	1	22.1	9	16.5	13.2	42.51	1.279	20.8	36.06	-4.77	14.66
33.3	0	B60G60R60	2	2	23.3	10	15.1	12.6	48.05	1.415	22.1	40.4	-5.32	20.39
33.3	0	B60G60R60	2	3	20.9	11	13.9	10.2	48.84	1.663	22.3	31.9	-7.33	18.71
33.3	0	B60G60R60	2	4	23.2	11	15.8	13.2	42.39	1.299	21.4	32.77	1.41	11.1
33.3	0	B60G60R60	2	5	22.4	11	14.7	13.9	53.15	1.754	25.2	37.71	-7.82	21.19
33.3	0	B60G60R60	2	6	23.8	11	15.2	12.5	44.51	1.317	24.8	36.47	1.9	13.56
33.3	0	B60G60R60	2	7	23.2	12	14	11.5	52.23	1.564	24.6	40.83	-7.98	19.23
33.3	0	B60G60R60	2	8	23.3	11	16	14.1	52.38	1.592	24.1	35.5	-2.34	15.8
33.3	0	B60G60R60	2	9	23.8	11	14.6	12.9	48.89	1.611	21	38.18	-4.83	16.37
33.3	0	B60G60R60	2	10	22	10	14.7	12.9	42.05	1.127	24	37.52	-1.22	14.92
16.6	0	B60G30R90	2	1	18.5	11	14.2	11.2	42.65	1.258	22.7	37.23	0.61	13.52
16.6	0	B60G30R90	2	2	22.6	11	15.1	13.7	48.14	1.464	24.8	29.46	5.37	8.16
16.6	0	B60G30R90	2	3	21.4	12	15.2	12.4	54.75	1.771	22.4	30.51	2.4	10.31
16.6	0	B60G30R90	2	4	21.5	10	15.1	13.4	48.7	1.193	23.3	36.41	-0.79	14.41
16.6	0	B60G30R90	2	5	22.8	11	15.7	11.1	51.92	1.596	26.2	32	1.67	13.05
16.6	0	B60G30R90	2	6	20.2	10	14.7	12.6	46.03	1.241	28.1	28.14	3.76	9.41
16.6	0	B60G30R90	2	7	22.3	10	13.7	12.5	42.51	1.314	27.2	34.99	2.64	11.63
16.6	0	B60G30R90	2	8	20.2	11	17	13.2	48.89	1.589	25	31.28	2.3	7.18
16.6	0	B60G30R90	2	9	24.8	11	14.4	11.6	48.03	1.464	21.2	24.58	7.47	6.96
16.6	0	B60G30R90	2	10	22.6	12	13.7	13.2	48.75	1.439	25.7	30.29	3.8	10.74
8.3	0	B60G15R105	2	1	21.5	11	13.8	12.8	59.7	2.037	26.6	24.23	6.12	4.05
8.3	0	B60G15R105	2	2	23	12	15.4	13	55.77	1.871	27.3	27.22	5.5	4.55
8.3	0	B60G15R105	2	3	20.9	11	13.5	12.1	47	1.541	29.4	22.92	6.31	3.03
8.3	0	B60G15R105	2	4	21.8	13	13.8	12.5	67.68	2.27	28.6	25.64	7.71	2.62
8.3	0	B60G15R105	2	5	20.2	10	14.8	13.8	54.74	1.937	28.7	27.95	5.39	6.83
8.3	0	B60G15R105	2	6	20	12	10.8	11.2	51.78	1.671	24.1	29.28	6.18	3.69
8.3	0	B60G15R105	2	7	20.3	10	13.1	12.8	53.1	1.594	29.9	27.71	5.74	5.72
8.3	0	B60G15R105	2	8	20.6	10	14.1	12.1	54.57	1.701	28.3	32.35	6.51	8.12
8.3	0	B60G15R105	2	9	20.9	10	13.9	13.6	41.96	1.556	28.2	26.67	4.7	1.89
8.3	0	B60G15R105	2	10	20	11	12.5	12.1	45.5	1.671	30.7	27.33	5.4	0.94
0	0	B60R120	2	1	25.5	11	13.6	11.8	50.42	1.962	27.3	31.37	5.26	8.15
0	0	B60R120	2	2	23.3	11	15.4	13.3	56.77	1.976	25.9	36.44	0.75	12.98
0	0	B60R120	2	3	21.1	9	14.9	13.3	44.88	1.517	24.2	27.49	7.05	2.24
0	0	B60R120	2	4	23.1	9	16.5	13.3	49.37	1.574	25.8	27.78	2.09	9.19
0	0	B60R120	2	5	24.1	12	13.7	12.2	52.61	1.819	23.9	24.72	6.46	9.3
0	0	B60R120	2	6	20.4	10	14.4	13	50.3	1.374	25.6	32.88	3.8	8.34
0	0	B60R120	2	7	25.2	10	16.5	14.8	52.7	1.679	20.5	26.64	7.65	4.32
0	0	B60R120	2	8	22.2	11	14.5	11.7	50.21	1.554	23.8	29.45	3.8	10.16
0	0	B60R120	2	9	20.5	12	14.6	14.2	48.23	1.516	23	27.87	1.08	10.46
0	0	B60R120	2	10	22.5	11	15.7	14.7	51.66	2.001	27.1	33.58	7.4	8.18
33.3	60	B60G60R60+FR60	1	1	26.7	9	18.1	16.5	50.61	1.529	27	37.38	-0.04	12.91
33.3	60	B60G60R60+FR60	1	2	25.6	9	19	16.8	57.61	1.337	23.5	39.51	-3.46	16.46
33.3	60	B60G60R60+FR60	1	3	28.9	8	17.9	16.4	53.84	1.539	22	39.79	-3.14	15.61
33.3	60	B60G60R60+FR60	1	4	26.4	10	17.7	16.7	60.43	1.71	21.2	34.5	-3.08	16.46
33.3	60	B60G60R60+FR60	1	5	26.1	9	17.6	16	49.83	1.983	18	39.67	-7.52	19.53
33.3	60	B60G60R60+FR60	1	6	25.9	10	16.6	16.6	48.95	1.921	24.1	40.64	-5.3	18.61
33.3	60	B60G60R60+FR60	1	7	26.4	10	16	16.3	55.4	2.082	24.3	36.95	-2.86	14.86
33.3	60	B60G60R60+FR60	1	8	23.7	10	14.9	14.4	47.26	1.952	22.5	39.66	-8.11	17.05
33.3	60	B60G60R60+FR60	1	9	25.6	9	16.8	18.4	58.59	2.299	23.8	32.38	-1.05	11.96
33.3	60	B60G60R60+FR60	1	10	24.1	7	16.7	15.8	45.06	1.81	21.1	34.51	-4.27	15.92
16.6	60	B60G30R90+FR60	1	1	29	9	21.3	17	63.82	2.212	25.1	44.58	-11.53	25.32
16.6	60	B60G30R90+FR60	1	2	25.5	11	17.3	17.3	69.91	2.878	24.5	41.15	-8.7	23.04
16.6	60	B60G30R90+FR60	1	3	26.1	9	20.5	14.8	54.35	2.329	24.8	37.16	-0.98	14.74
16.6	60	B60G30R90+FR60	1	4	24.2	10	19.6	17.4	30.16	2.369	24.8	39.03	-11.44	21.66
16.6	60	B60G30R90+FR60	1	5	28.9	10	17.9	17	65.11	2.724	24.9	41.54	-11.73	23.9
16.6	60	B60G30R90+FR60	1	6	28.6	11	17.9	16.2	69.08	2.599	21.7	28.31	-2.13	14.83
16.6	60	B60G30R90+FR60	1	7	25.3	11	17.9	17.9	73.54	2.513	24	38.24	-1.91	13.71
16.6	60	B60G30R90+FR60	1	8	24.5	10	19.6	16.3	72.9	2.296	26.5	35.57	0.21	10.94
16.6	60	B60G30R90+FR60	1	9	25.2	11	17.8	16.3	71.84	2.231	21	41.59	-6.95	22.62
16.6	60	B60G30R90+FR60	1	10	24.6	10	18.7	16.8	65.52	2.434	21.7	33.66	6.63	6.27
8.3	60	B60G15R105+FR60	1	1	20.7	10	15.6	15.7	54.16	2.01	24.8	35.82	-0.72	13.27
8.3	60	B60G15R105+FR60	1	2	25.9	9	19.6	15.7	60.31	1.612	23.9	42.54	-4.41	18.56
8.3	60	B60G15R105+FR60	1	3	21.6	11	14.1	14.8	57.82	1.668	23.4	32.36	-0.94	15.94
8.3	60	B60G15R105+FR60	1	4	22.4	11	13.8	15.2	67.73	1.827	26.1	40.04	-6.21	18.82
8.3	60	B60G15R105+FR60	1	5	23.8	10	17.4	15.1	52.5	1.52	24.6	39.8	-3.12	17.22
8.3	60	B60G15R105+FR60	1	6	21.4	12	15.5	14.5	74.38	2.21	22.6	29.92	3.21	11.51
8.3	60	B60G15R105+FR60	1	7	26.2	11	19.5	17.6	70.33	2.016	24.3	39.76	-2.23	16.32
8.3	60	B60G15R105+FR60	1	8	24.2	10	18.4	16	70.12	1.932	23.1	40.61	-8.75	19.97
8.3	60	B60G15R105+FR60	1	9	25	11	19.6	17.8	66.87	1.886	23.4	39.23	-3.28	16.61
8.3	60	B60G15R105+FR60	1	10	25.7	9	18.6	16.7	71.92	2.357	26.9	38.22	-2.82	14.78
3.3	60	B60G6R114+FR60	1	1	25.8	10	18.7	16.9	68.92	2.033	24.2	27.27	-0.15	9.01
3.3	60	B60G6R114+FR60	1	2	24.3	10	15.6	16	58.12	1.677	21.4	33.38	-0.96	13.48
3.3	60	B60G6R114+FR60	1	3	23.1	10	17.2	16.7	69.36	2.128	24.8	37.7	-1.49	13.84
3.3	60	B60G6R114+FR60	1	4	26.5	9	18.2	17.3	58.66	2.088	24.8	33.13	-0.46	14.86
3.3	60	B60G6R114+FR60	1	5	24.4	11	19.5	16.6	76.37	2.371	23.6	33.51	-4.25	18.34
3.3	60	B60G6R114+FR60	1	6	25.3	11	16.2	17.2	64.41	1.761	24.3	38.27	-3.61	16.38
3.3	60	B60G6R114+FR60	1	7	24.1	11	15.6	13.8	61.63	1.754	24.7	38.25	-8.4	19.67
3.3	60	B60G6R114+FR60	1	8	25.9	11	14.6	16.6	84.19	2.102	24.8	31.27	-4.09	16.53
3.3	60	B60G6R114+FR60	1	9	26	10	15	15.9	70.39	2.275	21.7	30.25	-1.3	13.71
3.3	60	B60G6R114+FR60	1	10	22.3	10	16.4	16.5	61.3	1.988	24.3	37.55	-0.95	14.87
0	60	B60R120+FR60	1	1	25	11	19.2	16.9	65.64	1.893	20.4	39.18	-6.43	18.03
0	60	B60R120+FR60	1	2	25.1	12	18.1	17	74.72	2.135	23.5	42.1	-12.61	19.59
0	60	B60R120+FR60	1	3	25.6	12	17.2	16.4	89.1	2.31	24.5	32.53	1.26	11.88
0	60	B60R120+FR60	1	4	28.4	13	17.4	16.2	100.15	3.051	25.7	40.44	-9.67	22.14
0	60	B60R120+FR60	1	5	23.2	12	16.3	15.9	76.28	2.129	23.2	36.77	-3.53	17.89
0	60	B60R120+FR60	1	6	26.6	12	13	16.3	64.67	2.146	25.8	36.79	-6.24	15.66
0	60	B60R120+FR60	1	7	25.3	12	14.5	15.2	79.99	1.971	24	34.31	-9.25	21.78
0	60	B60R120+FR60	1	8	23.2	10	16.6	17.2	72.55	2.059	21.5	38.89	-3.92	17.76
0	60	B60R120+FR60	1	9	23.3	11	17.9	17.9	62.51	1.804	28.3	29.99	-11.66	24.9
0	60	B60R120+FR60	1	10	24.5	10	16.2	17.3	62.87	2.115	22.6	41.64	-7.81	22.83
33.3	60	B60G60R60+FR60	2	1	25.7	8	22.5	15.8	55.66	1.799	23.4	43.23	-10.84	24.09
33.3	60	B60G60R60+FR60	2	2	27.3	10	19.5	16.8	74.07	2.21	21.1	32.77	-8.49	19.6
33.3	60	B60G60R60+FR60	2	3	24.7	11	20.3	16.1	73.58	2.227	20.9	34.35	-2.33	12.1
33.3	60	B60G60R60+FR60	2	4	23.8	8	21.2	14.8	50.81	1.366	21.5	36.24	-1.37	13.81
33.3	60	B60G60R60+FR60	2	5	23.3	10	19.5	17	69.46	1.929	22.6	35.7	-4.92	15.47
33.3	60	B60G60R60+FR60	2	6	24.4	10	19.9	15.7	78.12	2.471	20.4	36.42	-6.82	18.55
33.3	60	B60G60R60+FR60	2	7	26.5	9	22.9	17.1	60.93	1.659	22.5	34.78	-8.39	20.13
33.3	60	B60G60R60+FR60	2	8	26.5	9	20.5	16.8	65.73	1.899	22.3	32.22	-2.09	10.59
33.3	60	B60G60R60+FR60	2	9	30.5	10	20.4	15.5	65.67	2.183	24.5	43.82	-6.84	21.43
33.3	60	B60G60R60+FR60	2	10	27.3	10	20.8	16.2	63.43	1.761	25.3	34.16	-3.04	12.82
16.6	60	B60G30R90+FR60	2	1	29.8	11	21.3	16.8	110.6	3.31	24.5	30.35	-0.76	8.95
16.6	60	B60G30R90+FR60	2	2	25.5	9	20.6	17.4	78.21	2.206	25.5	32.44	-1.75	7.16
16.6	60	B60G30R90+FR60	2	3	29.9	9	22.5	18.8	81.3	2.55	24.3	39.75	-12.46	21.17
16.6	60	B60G30R90+FR60	2	4	29.2	8	21.3	16.1	61.91	1.853	25.4	30.2	2.56	5.23
16.6	60	B60G30R90+FR60	2	5	24.2	10	18.8	16.2	67.78	2.268	26.5	33.07	1.74	5.74
16.6	60	B60G30R90+FR60	2	6	27.3	8	22.8	15.2	65.33	1.639	26.2	31.17	-1.79	15.65
16.6	60	B60G30R90+FR60	2	7	26.2	8	22.5	15.3	85.99	2.519	24.3	33.96	-1.1	8.26
16.6	60	B60G30R90+FR60	2	8	26	8	22.8	16.3	70.48	2.263	22.7	34.07	1.32	7.06
16.6	60	B60G30R90+FR60	2	9	27.9	9	17.3	15.8	81.85	2.678	23.7	22.36	3.11	8.11
16.6	60	B60G30R90+FR60	2	10	28	9	22.3	18	100.2	3.057	24.4	27.8	0.58	8.68
8.3	60	B60G15R105+FR60	2	1	24.7	10	20.3	17.5	78.3	2.207	23.7	39.3	-3.51	16.88
8.3	60	B60G15R105+FR60	2	2	26.7	9	20.6	16.8	86.5	2.583	23.3	35.97	-1.47	9.7
8.3	60	B60G15R105+FR60	2	3	25.6	10	24.1	17.7	82.47	2.062	24.2	44.38	-12.18	26.51
8.3	60	B60G15R105+FR60	2	4	28.8	9	22.1	17.2	77.87	2.349	21.8	41.39	-2.98	19.22
8.3	60	B60G15R105+FR60	2	5	25.6	10	20.9	14.9	77.13	2.421	26.4	38.13	-10	22.13
8.3	60	B60G15R105+FR60	2	6	27.2	10	20.4	18.6	82.36	2.551	23.3	37.35	-6.79	18.83
8.3	60	B60G15R105+FR60	2	7	23.7	8	19.8	15.4	75.76	2.471	23.2	37.45	-6.26	20.87
8.3	60	B60G15R105+FR60	2	8	27.2	9	20.7	17.9	61.31	1.949	22.8	40.4	-3.42	17.71
8.3	60	B60G15R105+FR60	2	9	29.1	10	20.1	14.6	72.07	2.268	24	45.3	-5.79	24.47
8.3	60	B60G15R105+FR60	2	10	23.1	10	20.3	15.8	69.91	2.271	24.2	34.14	-2.96	14.17
3.3	60	B60G6R114+FR60	2	1	25.2	9	19.2	14.8	68.02	2.317	21.4	37.09	-3.52	16.06
3.3	60	B60G6R114+FR60	2	2	24.4	9	18.4	14.8	64.63	2.336	26	41.23	-9.74	20.73
3.3	60	B60G6R114+FR60	2	3	25	9	20.5	15.1	61.74	2.163	26.4	40.68	-1.62	14.4
3.3	60	B60G6R114+FR60	2	4	26.6	9	21.4	17.2	72.52	2.196	21.6	35.67	-8.51	20.87
3.3	60	B60G6R114+FR60	2	5	25.6	9	22.3	15.6	73.45	2.11	20.9	48.78	-9.75	26.88
3.3	60	B60G6R114+FR60	2	6	24.9	10	18.2	16.1	78.9	3.001	24.7	38.09	-6.16	17.66
3.3	60	B60G6R114+FR60	2	7	26.2	9	20.9	16.8	72.02	2.197	22.3	40.22	-3.16	16.54
3.3	60	B60G6R114+FR60	2	8	25.5	10	22.4	14.6	84.87	2.694	27.4	27.46	-7.6	20.42
3.3	60	B60G6R114+FR60	2	9	25.5	9	20	16.2	62.16	2.004	22.2	35.24	-0.05	12.74
3.3	60	B60G6R114+FR60	2	10	20.7	9	22.4	15.9	61.56	1.961	24.4	41.72	-3.94	22.31
0	60	B60R120+FR60	2	1	24.3	10	22.8	15.8	92.87	2.876	26.3	27.5	3.54	6.78
0	60	B60R120+FR60	2	2	22.9	10	21.3	14.1	78.87	2.795	25.2	25.32	2.87	7.83
0	60	B60R120+FR60	2	3	27.6	10	19.9	17.2	89.26	3.448	26.8	32.34	0.05	8.45
0	60	B60R120+FR60	2	4	30.2	11	20.4	17.4	97.9	3.419	29.9	27.82	3.13	7.39
0	60	B60R120+FR60	2	5	22.2	9	19.5	15.6	74.04	2.081	29.9	32.78	1.63	8.19
0	60	B60R120+FR60	2	6	26.6	10	19.5	17	74.49	2.271	28.8	28.06	6.12	2.24
0	60	B60R120+FR60	2	7	26	10	19.6	18.2	92.63	2.859	26.5	29.55	2.97	10.34
0	60	B60R120+FR60	2	8	29.7	10	22.7	17.9	95.17	2.213	31.4	22.66	1.36	9.98
0	60	B60R120+FR60	2	9	25.2	8	17.9	14.5	70.31	2.217	27.6	37.14	3.61	10.49
0	60	B60R120+FR60	2	10	27.2	10	18.8	15.5	82.67	2.634	27.8	33.17	3.05	10.28

## Sheet: Tomato
Raw data for Table 2 & Figs 2-5
% Green radiation	FR photon flux density	Lighting Treatments	Replication	Plant number	Plant height	SPAD index	Leaf number	Leaf area	Shoot fresh weight	Shoot dry weight
33.3	0	B60G60R60	1	1	13.2	39.5	8	496.38	21.94	1.434
33.3	0	B60G60R60	1	2	9.8	43	7	356.56	13.95	0.998
33.3	0	B60G60R60	1	3	10.6	40.1	8	395.38	17.21	1.234
33.3	0	B60G60R60	1	4	11.6	42.4	7	366.02	15.09	1.11
33.3	0	B60G60R60	1	5	11.8	42.5	7	435.9	17.88	1.288
33.3	0	B60G60R60	1	6	13.1	43.9	7	450.6	19.16	1.321
33.3	0	B60G60R60	1	7	12.7	43.8	7	535.33	24.22	1.706
33.3	0	B60G60R60	1	8	11.8	38.4	7	496.97	21.36	1.581
33.3	0	B60G60R60	1	9	11.7	44	7	398.84	16.62	1.198
33.3	0	B60G60R60	1	10	12.5	43.7	8	352.2	16.77	1.065
16.6	0	B60G30R90	1	1	8.6	44.5	7	311.27	12.43	0.953
16.6	0	B60G30R90	1	2	8.2	48.8	7	266.59	11.23	0.927
16.6	0	B60G30R90	1	3	8.6	41.2	7	360.63	14.71	1.236
16.6	0	B60G30R90	1	4	8.1	48.4	6	288.93	11.43	0.939
16.6	0	B60G30R90	1	5	9.8	43.4	7	379.19	14.82	1.164
16.6	0	B60G30R90	1	6	8.7	54.4	6	352.5	15.27	1.287
16.6	0	B60G30R90	1	7	9.1	40.8	7	326.26	13.86	1.175
16.6	0	B60G30R90	1	8	6.8	47.2	6	233.19	9.11	0.818
16.6	0	B60G30R90	1	9	8.7	48.9	7	362.28	15.5	1.327
16.6	0	B60G30R90	1	10	7.1	42.4	6	245.26	9.07	0.725
8.3	0	B60G15R105	1	1	11.4	45.5	7	378.95	18.54	1.318
8.3	0	B60G15R105	1	2	11.9	45.1	8	581.1	28.61	1.872
8.3	0	B60G15R105	1	3	13.6	49	10	452.07	24.63	1.801
8.3	0	B60G15R105	1	4	11.3	45.9	7	390.25	17.47	1.251
8.3	0	B60G15R105	1	5	11	50.4	7	472.79	21.62	1.659
8.3	0	B60G15R105	1	6	12.8	49.1	9	331.63	17.46	1.138
8.3	0	B60G15R105	1	7	9.7	43.1	7	344.31	14.07	0.977
8.3	0	B60G15R105	1	8	12.6	45.9	7	474.43	21.61	1.499
8.3	0	B60G15R105	1	9	11.4	44.1	8	482.23	21.83	1.524
8.3	0	B60G15R105	1	10	12.2	50.5	8	550.75	28.7	2.147
0	0	B60R120	1	1	10.3	51.1	7	378.01	17.18	1.244
0	0	B60R120	1	2	9.8	43.9	6	407.19	17.55	1.366
0	0	B60R120	1	3	10.4	44.9	7	358.47	15.94	1.261
0	0	B60R120	1	4	8.1	46.5	6	293.46	12	1.007
0	0	B60R120	1	5	7.7	42.2	6	261.39	10.37	0.784
0	0	B60R120	1	6	10.6	46.8	7	408.53	18.46	0.131
0	0	B60R120	1	7	11.3	46.5	8	487.96	22.07	1.703
0	0	B60R120	1	8	10.9	47.6	7	453.83	20.94	1.563
0	0	B60R120	1	9	10.2	51.5	7	443.33	18.17	1.361
0	0	B60R120	1	10	9.7	52.7	7	357.24	15.87	1.24
33.3	0	B60G60R60	2	1	14.9	42.6	7	383.56	17.19	1.226
33.3	0	B60G60R60	2	2	15.6	46	7	404.56	19.56	1.443
33.3	0	B60G60R60	2	3	16.4	45.9	7	433.69	21.06	1.432
33.3	0	B60G60R60	2	4	14.1	43.9	6	351.85	16.15	1.041
33.3	0	B60G60R60	2	5	13.7	40.9	6	353.82	17.54	1.281
33.3	0	B60G60R60	2	6	14.8	48.5	6	415.45	19.88	1.328
33.3	0	B60G60R60	2	7	17.8	44.8	7	363.51	18.63	1.311
33.3	0	B60G60R60	2	8	15.9	45.9	6	391.58	18.64	1.267
33.3	0	B60G60R60	2	9	14.4	45.9	7	351.13	17.49	1.186
33.3	0	B60G60R60	2	10	15.5	45.3	7	391.61	17.47	1.131
16.6	0	B60G30R90	2	1	16.2	46.7	7	381.53	20.56	1.45
16.6	0	B60G30R90	2	2	13.2	45.8	6	318.98	15.2	1.081
16.6	0	B60G30R90	2	3	13.4	40.8	6	357.58	16.28	1.171
16.6	0	B60G30R90	2	4	14.5	46.4	7	389.75	18.02	1.312
16.6	0	B60G30R90	2	5	11.8	44.1	6	341.5	15.81	1.199
16.6	0	B60G30R90	2	6	14.7	45.7	7	443.58	23.56	1.626
16.6	0	B60G30R90	2	7	14.8	45	6	351.69	17.41	1.196
16.6	0	B60G30R90	2	8	15.7	46.3	6	367.27	20.89	1.472
16.6	0	B60G30R90	2	9	12.7	47.6	6	354.8	15.56	1.081
16.6	0	B60G30R90	2	10	13.6	46.4	6	284.73	12.6	0.803
8.3	0	B60G15R105	2	1	9.7	46.3	7	324.45	15.24	1.283
8.3	0	B60G15R105	2	2	12.5	47.7	8	473.25	23.08	1.807
8.3	0	B60G15R105	2	3	10.6	49.2	8	466.21	24.11	1.895
8.3	0	B60G15R105	2	4	9.8	48.5	6	300.82	14.24	1.141
8.3	0	B60G15R105	2	5	9.4	49.4	7	391.98	16.54	1.461
8.3	0	B60G15R105	2	6	9.8	48.6	7	372.12	18.19	1.502
8.3	0	B60G15R105	2	7	9.3	53.9	7	339.73	14.23	1.318
8.3	0	B60G15R105	2	8	9.9	42.2	7	292.34	16.2	1.101
8.3	0	B60G15R105	2	9	11.4	50.9	7	429.5	22.5	1.924
8.3	0	B60G15R105	2	10	10.3	45.3	7	369.53	17.49	1.502
0	0	B60R120	2	1	13.7	47.8	7	367.59	17.17	1.154
0	0	B60R120	2	2	15.3	40.6	8	326.21	16.47	1.109
0	0	B60R120	2	3	14.9	42	6	441.09	22.72	1.563
0	0	B60R120	2	4	13.3	46.4	6	362.53	16.26	1.301
0	0	B60R120	2	5	15.2	46.3	6	466.28	25.08	1.81
0	0	B60R120	2	6	14.5	42.2	6	415.03	18.57	1.207
0	0	B60R120	2	7	14.7	49.9	7	359.2	18.27	1.302
0	0	B60R120	2	8	15.3	49.7	7	384.73	19.01	1.367
0	0	B60R120	2	9	12.7	53.4	6	359.74	18.59	1.29
0	0	B60R120	2	10	14.4	49.8	7	470.98	23	1.507
33.3	60	B60G60R60+FR60	1	1	40.1	30.8	7	444	33.62	1.9
33.3	60	B60G60R60+FR60	1	2	35.6	27.9	6	408.89	23.86	1.277
33.3	60	B60G60R60+FR60	1	3	35.4	34.9	7	446.13	27.12	1.389
33.3	60	B60G60R60+FR60	1	4	34.6	34.4	6	318.42	21.03	1.044
33.3	60	B60G60R60+FR60	1	5	35.1	34.7	7	495.2	30.04	1.698
33.3	60	B60G60R60+FR60	1	6	35.6	28.1	6	321.13	20.16	1.041
33.3	60	B60G60R60+FR60	1	7	38.1	32.2	7	545.79	34.73	1.898
33.3	60	B60G60R60+FR60	1	8	36.5	33.5	8	513.53	30.8	1.69
33.3	60	B60G60R60+FR60	1	9	36.1	27.4	7	488.8	28.53	1.64
33.3	60	B60G60R60+FR60	1	10	32.6	28.9	6	306.6	18.36	1.053
16.6	60	B60G30R90+FR60	1	1	40.9	35	9	658.2	44.28	2.462
16.6	60	B60G30R90+FR60	1	2	36.5	29.8	7	471.42	29.44	1.456
16.6	60	B60G30R90+FR60	1	3	34.4	30.1	6	382.7	22.95	1.274
16.6	60	B60G30R90+FR60	1	4	39.5	34.6	7	433.02	29.68	1.534
16.6	60	B60G30R90+FR60	1	5	44.2	30.4	7	557.97	38.48	2.022
16.6	60	B60G30R90+FR60	1	6	38.2	43.2	7	582.86	37.07	2.151
16.6	60	B60G30R90+FR60	1	7	42.4	35.4	8	671.47	42.46	2.074
16.6	60	B60G30R90+FR60	1	8	42	31.7	7	501.96	34.54	1.873
16.6	60	B60G30R90+FR60	1	9	41.7	34.2	7	538.21	27.88	1.904
16.6	60	B60G30R90+FR60	1	10	40.9	30.2	7	531.95	35.64	2.001
8.3	60	B60G15R105+FR60	1	1	30.2	32.7	7	478.41	27.38	1.453
8.3	60	B60G15R105+FR60	1	2	30.4	34.3	7	515.13	28.55	1.345
8.3	60	B60G15R105+FR60	1	3	35.6	32.6	7	508.13	29.86	1.513
8.3	60	B60G15R105+FR60	1	4	30.2	35.7	7	677.81	39.37	2.24
8.3	60	B60G15R105+FR60	1	5	34.6	35.4	8	571.15	35.81	1.93
8.3	60	B60G15R105+FR60	1	6	29.5	34.5	7	431.87	24.72	1.351
8.3	60	B60G15R105+FR60	1	7	37.8	34.1	7	584.51	34.91	1.855
8.3	60	B60G15R105+FR60	1	8	32.9	32.5	7	479.58	28.44	1.397
8.3	60	B60G15R105+FR60	1	9	34.1	30.2	8	633.88	39.76	2.301
8.3	60	B60G15R105+FR60	1	10	37.6	31.9	8	722.11	48.12	2.562
3.3	60	B60G6R114+FR60	1	1	25.1	30.5	7	472.42	27.74	1.572
3.3	60	B60G6R114+FR60	1	2	27.2	32.6	8	481.08	28.36	1.544
3.3	60	B60G6R114+FR60	1	3	27.4	31.5	7	509.99	29.73	1.754
3.3	60	B60G6R114+FR60	1	4	28.7	35.1	7	531.02	30.27	1.684
3.3	60	B60G6R114+FR60	1	5	25.1	30	6	418.9	23.12	1.33
3.3	60	B60G6R114+FR60	1	6	27.4	31.6	6	273.62	17.26	0.924
3.3	60	B60G6R114+FR60	1	7	25.5	30.2	6	442.28	25.49	1.469
3.3	60	B60G6R114+FR60	1	8	25.8	33.8	6	347.97	20.29	1.123
3.3	60	B60G6R114+FR60	1	9	27.2	34.9	7	451.9	25.43	1.41
3.3	60	B60G6R114+FR60	1	10	31.2	31.9	7	391.57	24.51	1.364
0	60	B60R120+FR60	1	1	36.8	35.9	8	731.28	50.43	3.021
0	60	B60R120+FR60	1	2	5.6	36.2	7	598.15	41.65	2.431
0	60	B60R120+FR60	1	3	40.1	36.2	8	771.87	47.59	2.608
0	60	B60R120+FR60	1	4	36.4	31.5	7	594.52	35.54	2.001
0	60	B60R120+FR60	1	5	35.6	35.1	7	609.52	39.27	2.302
0	60	B60R120+FR60	1	6	35.5	35.1	7	425.34	27.11	1.481
0	60	B60R120+FR60	1	7	32.5	33.2	6	541.51	30.69	1.684
0	60	B60R120+FR60	1	8	36.1	36.4	8	702.29	44.51	2.373
0	60	B60R120+FR60	1	9	33.3	35.6	7	576.27	34.9	2.011
0	60	B60R120+FR60	1	10	35.8	39	8	599.49	40.67	2.552
33.3	60	B60G60R60+FR60	2	1	43.2	30	7	562.29	37.64	2.196
33.3	60	B60G60R60+FR60	2	2	46.6	32.8	7	500.03	32.59	2.005
33.3	60	B60G60R60+FR60	2	3	44.9	32.6	7	487.89	33.2	2.234
33.3	60	B60G60R60+FR60	2	4	42.2	28.8	6	487.87	32.42	2.088
33.3	60	B60G60R60+FR60	2	5	48.4	33.1	7	594.75	43.18	2.704
33.3	60	B60G60R60+FR60	2	6	44.4	30	7	379.05	25.06	1.316
33.3	60	B60G60R60+FR60	2	7	44.9	32.8	6	425.79	26.69	1.426
33.3	60	B60G60R60+FR60	2	8	44.6	30.8	6	288.9	20.28	1.097
33.3	60	B60G60R60+FR60	2	9	45.7	29.9	7	397.09	25.63	1.536
33.3	60	B60G60R60+FR60	2	10	40.1	23.4	7	587.53	30.53	2.284
16.6	60	B60G30R90+FR60	2	1	34.4	34.6	6	544.7	36.01	2.128
16.6	60	B60G30R90+FR60	2	2	38.3	35.3	6	501.1	38.07	2.545
16.6	60	B60G30R90+FR60	2	3	37.6	34	6	484.84	29.61	1.762
16.6	60	B60G30R90+FR60	2	4	40.8	34.4	7	491.42	32.68	2.056
16.6	60	B60G30R90+FR60	2	5	42.9	35.1	7	472.91	32.41	1.971
16.6	60	B60G30R90+FR60	2	6	35.3	38.2	6	451.55	29.02	1.639
16.6	60	B60G30R90+FR60	2	7	34.7	32.7	7	610.1	38.49	2.258
16.6	60	B60G30R90+FR60	2	8	39.1	34.2	7	617.74	42.18	2.63
16.6	60	B60G30R90+FR60	2	9	37.6	33.4	7	577.01	38.86	2.499
16.6	60	B60G30R90+FR60	2	10	40.8	34.2	6	551.64	38.73	2.508
8.3	60	B60G15R105+FR60	2	1	40.1	35.5	6	445.78	29.13	1.76
8.3	60	B60G15R105+FR60	2	2	44	30.9	7	556.02	39.29	2.437
8.3	60	B60G15R105+FR60	2	3	39.5	33.3	5	454.95	29.61	1.724
8.3	60	B60G15R105+FR60	2	4	45.9	31	7	544.23	34.99	2.012
8.3	60	B60G15R105+FR60	2	5	38.8	35	6	443.28	29.14	1.71
8.3	60	B60G15R105+FR60	2	6	45.4	32.3	6	593.85	44.5	2.452
8.3	60	B60G15R105+FR60	2	7	35.2	34.8	7	639.13	46.19	2.702
8.3	60	B60G15R105+FR60	2	8	38.2	30.8	6	378.51	24.65	1.371
8.3	60	B60G15R105+FR60	2	9	43.4	38.5	6	361.73	24.67	1.407
8.3	60	B60G15R105+FR60	2	10	45.8	31.9	7	551.41	39.19	2.253
3.3	60	B60G6R114+FR60	2	1	34.7	34.8	7	510.74	27.87	1.851
3.3	60	B60G6R114+FR60	2	2	33.4	32.7	6	485.27	27.2	1.567
3.3	60	B60G6R114+FR60	2	3	37.2	32.5	7	524.35	35.63	2.124
3.3	60	B60G6R114+FR60	2	4	33.7	31.9	7	633.02	41.15	2.668
3.3	60	B60G6R114+FR60	2	5	30.5	33.2	6	461.4	32.81	2.091
3.3	60	B60G6R114+FR60	2	6	28	35.7	7	511.83	28.34	1.725
3.3	60	B60G6R114+FR60	2	7	30.3	34.6	6	488.9	27.06	1.633
3.3	60	B60G6R114+FR60	2	8	33.2	33.7	7	485.6	27.81	1.675
3.3	60	B60G6R114+FR60	2	9	31.2	29.4	6	440.8	26.61	1.637
3.3	60	B60G6R114+FR60	2	10	31.7	39.2	6	581.95	36.45	2.494
0	60	B60R120+FR60	2	1	24.2	35.6	7	380.81	22.17	1.571
0	60	B60R120+FR60	2	2	26.7	34.8	7	437.8	27.46	1.961
0	60	B60R120+FR60	2	3	27.5	33	6	463.56	32.5	1.712
0	60	B60R120+FR60	2	4	29.5	34.7	6	438.86	26.56	1.716
0	60	B60R120+FR60	2	5	26.6	36.6	6	384.85	21.64	1.499
0	60	B60R120+FR60	2	6	28.3	36.5	6	418.52	24.75	1.691
0	60	B60R120+FR60	2	7	25.8	34.7	6	410.44	24.52	1.671
0	60	B60R120+FR60	2	8	31.6	33.9	7	578.72	35.78	2.226
0	60	B60R120+FR60	2	9	31.7	36.5	6	492.15	28.15	1.802
0	60	B60R120+FR60	2	10	29.9	39.9	7	564.15	36.81	2.554
